# Supplementary material for: Root inoculation with Pseudomonas putida KT2440 induces transcriptional and metabolic changes and systemic resistance in maize plants
Source: Front Plant Sci. 2015 Jan 13;5:719. doi: 10.3389/fpls.2014.00719 (PMC4292437; doi:10.3389/fpls.2014.00719)
Supplement: Supplementary file 1 [file DataSheet1.XLSX]

## Sheet: Sheet1
Gene name	Accession	Pathway	Description	forward primer	reverse primer
ACO31	AY359573.1	ET	B73 acc oxidase (ACO31)	gctcgtcttcgatcaattcc	cagcttggagaagtcgatca
ACS65	AY359571.1	ET	OH43 acc synthase (ACS6)	gtcaagggcgtgctcatc	aagtccaccagcatctccag
Actin	EU960271.1	normalizing gene	actin	taccatgttccctgggattg	gtggcgcaatcactttaacc
AOS	AY488135.1	JA	allene oxide synthase	acctgttcacgggcacctac	cgaggagcgaggagaagttg
Bx1	AY254103.1	DIMBOA	benzoxazinless1 / DIMBOA synthesis	cccgagcacgtaaagcagat	cttcatgcccctggcatact
ERF	AY672654.1	ET	ethylene responsive factor	aaggtggaggcacagactca	taagggatgccgaggaagtt
GAPc	X07156	normalizing gene	glyceraldehyde-3-phosphate dehydrogenase	gcatcaggaaccctgaggaa	catgggtgcatctttgcttg
IAA9	EU973552.1	auxin	auxin-responsive protein IAA9	aggaaatcagcagcaagtcc	ggtgaccaccacgtccat
IGL	AF271383.1	IGL	indole-3-glycerol-phosphate lyase, DIMBOA synthesis	gcctcatagttcccgacctc	gaatcctcgtgaagctcgtg
LOX1	DQ335760.1	JA	lipoxgenase 1	cactcgagctcgtcaaggat	tccaacctgtcttgtcctcttt
LOX3	AF329371.1	JA	lipoxgenase 3	cgccaactcctgggtctac	tctggcttggcaggtacg
NCED	EU956583.1	ABA	viviparous-14 (9-cis-epoxycarotenoid dioxygenase)	aagtctcaccatccacacagg	tcaacggagccagctgat
OPR2	AY921639.1	SA	12-oxo-phytodienoic acid reductase	gggcagttcgagctctctc	cgcgctgcgagtagtaca
PIP1-5	AJ271796.1	ABA/salt stress	plasma membrane intrinsic protein1 (pip1e)	cacgtggtcatcatcaggg	cgtatgctgcatggttgct
PR1	U82200.1	SA/biotic stress	pathogenesis-related protein 1	cctacggcgagaacctctt	tcgtagtactgcttctcggaca
PR10.1	AY953127.1	SA/biotic stress	ribonuclease (Parsley PR1)	cagctggactgttgagatcg	gtgtgccagtccatcacg
PR14	AY105889	biotic stress	lipid transfer protein	ccgatcctgccctctaataa	atgaacgcctggagcttct
PR3	BT040514.1	SA/biotic stress	endochitinase A	ggtgcgaacgtggctaat	ccgggtgtagaagttcttgc
PR5	U82201.1	SA/biotic stress	zeamatin-like (thaumatin-like)	ctggccgagttcaccatc	gccatggcgaggttgtag
SAUR52	EU966039.1	auxin	auxin-responsive SAUR family member	gtgccttagcacccctgtct	ggctcctctcctgagcaaac
TPS10	AY928079.1	volatiles	terpene synthase 10	acaatgcagcgtaccttagga	gcttcaagctggcgtctg
TPS23	EU259633.1	volatiles	E-beta-caryophyllene synthase	tctggatgatgggagtcttc	gcgttgccttcctctgtgg
WIP1	EU958996.1	JA	Bowman-Birk type wound-induced proteinase inhibitor WIP1 precursor	catgaagagcagcccacac	ggccttgctctcaaccag
