# Supplementary material for: Root inoculation with Pseudomonas putida KT2440 induces transcriptional and metabolic changes and systemic resistance in maize plants
Source: Front Plant Sci. 2015 Jan 13;5:719. doi: 10.3389/fpls.2014.00719 (PMC4292437; doi:10.3389/fpls.2014.00719)
Supplement: Supplementary file 2 [file DataSheet2.XLSX]

## Sheet: 3dpi
Roots
	Gene	Expression	Std. Error	P(H1)	Result
SA	PR1	0.844	0.574 - 1.338	0.243				<0.5
	PR3	0.702	0.228 - 2.158	0.275				>0.5
	PR5	1.124	0.584 - 2.115	0.519				not statistically different
	PR10.1	1.287	0.888 - 1.880	0.043	UP			< 2
	PR14	0.961	0.594 - 1.613	0.808				>2
	OPR2(1,3)	1.47	0.513 - 3.877	0.194
Auxin	Aux-IAA9	1.084	0.440 - 2.692	0.741
	SAUR52	1.074	0.817 - 1.402	0.352
JA	LOX1	1.057	0.858 - 1.304	0.372
	LOX3	1.257	0.886 - 1.728	0.037	UP
	AOS	1.179	0.446 - 3.037	0.466
	WIP1	1.022	0.459 - 2.326	0.941
ET	ACO31	1.36	0.692 - 2.652	0.115
	ACS65	1.189	0.687 - 1.991	0.247
	ERF	0.926	0.662 - 1.276	0.377
Volatiles	Bx1	2.016	1.315 - 2.937	0	UP
	IGL	1.254	0.426 - 3.633	0.462
	TPS10	n.d.	n.d.	n.d.	n.d.
	TPS23	1.714	0.786 - 2.981	0.023	UP
ABA	NCED	2.144	0.803 - 6.094	0.009	UP
	PIP1-5	1.172	0.819 - 1.691	0.147
		up
		down

## Sheet: 5dpi
Leaves								Roots
	Gene	Expression	Std. Error	P(H1)	Result				Gene	Expression	Std. Error	P(H1)	Result
SA	PR1	0.861	0.171 - 3.501	0.738				SA	PR1	0.803	0.128 - 3.378	0.664					<0.5
	PR3	n.d.	n.d.	n.d.	n.d.				PR3	0.595	0.235 - 1.362	0.044	DOWN				>0.5
	PR5	0.97	0.401 - 2.548	0.906					PR5	0.801	0.091 - 4.382	0.679					not statistically different
	PR10.1	0.997	0.195 - 5.719	0.997					PR10.1	0.986	0.321 - 3.014	0.966					< 2
	PR14	n.d.	n.d.	n.d.	n.d.				PR14	0.517	0.292 - 0.828	0	DOWN				>2
	OPR2(1,3)	1.352	0.416 - 5.656	0.439					OPR2(1,3)	1.413	0.338 - 4.635	0.397
Auxin	Aux-IAA9	n.d.	n.d.	n.d.	n.d.			Auxin	Aux-IAA9	1.295	0.603 - 2.904	0.246
	SAUR52	0.594	0.262 - 1.120	0.01	DOWN				SAUR52	1.077	0.554 - 2.096	0.742
JA	LOX1	1.237	0.095 - 13.193	0.801				JA	LOX1	1.448	0.654 - 3.103	0.132
	LOX3	0.913	0.530 - 1.425	0.505					LOX3	1.007	0.338 - 3.006	0.984
	AOS	1.256	0.769 - 1.931	0.112					AOS	1.357	0.956 - 1.922	0.005	UP
	WIP1	1.165	0.239 - 6.229	0.747					WIP1	0.945	0.280 - 2.419	0.867
ET	ACO31	1.406	0.799 - 2.361	0.029	UP			ET	ACO31	0.844	0.399 - 1.469	0.357
	ACS65	1.5	0.572 - 3.763	0.123					ACS65	0.88	0.513 - 1.514	0.357
	ERF	1.075	0.671 - 1.710	0.648					ERF	0.716	0.369 - 1.272	0.071
Volatiles	Bx1	0.967	0.398 - 2.152	0.897				Volatiles	Bx1	0.797	0.246 - 2.599	0.461
	IGL	1.063	0.529 - 1.999	0.78					IGL	1.511	0.202 - 7.980	0.41
	TPS10	1.089	0.288 - 5.321	0.851					TPS10	n.d.	n.d.	n.d.	n.d.
	TPS23	1.04	0.416 - 2.213	0.855					TPS23	1.021	0.546 - 1.940	0.917
ABA	NCED	n.d.	n.d.	n.d.	n.d.			ABA	NCED	1.209	0.457 - 3.280	0.506
	PIP1-5	1.11	0.689 - 2.003	0.565					PIP1-5	1.216	0.746 - 2.011	0.229
		up
		down

## Sheet: 10dpi
Leaves								Roots
	Gene	Expression	Std. Error	P(H1)	Result				Gene	Expression	Std. Error	P(H1)	Result
SA	PR1	0.439	0.086 - 3.670	0.144				SA	PR1	0.898	0.342 - 2.064	0.672					<0.5
	PR3	0.911	0.376 - 2.100	0.696					PR3	0.374	0.198 - 0.707	0	DOWN				>0.5
	PR5	1.024	0.205 - 3.962	0.954					PR5	0.689	0.310 - 1.352	0.086					not statistically different
	PR10.1	0.455	0.098 - 1.498	0.069					PR10.1	0.464	0.141 - 2.073	0.068					< 2
	PR14	n.d.	n.d.	n.d.	n.d.				PR14	1.076	0.539 - 2.085	0.709					>2
	OPR2(1,3)	0.715	0.334 - 1.449	0.106					OPR2(1,3)	0.279	0.044 - 1.966	0.053
Auxin	Aux-IAA9	0.734	0.325 - 1.653	0.199				Auxin	Aux-IAA9	1.021	0.588 - 1.612	0.882
	SAUR52	2.741	1.415 - 5.321	0	UP				SAUR52	1.305	0.641 - 2.745	0.194
JA	LOX1	1.466	0.692 - 3.082	0.099				JA	LOX1	1.338	0.869 - 2.150	0.029	UP
	LOX3	1.416	0.405 - 5.452	0.297					LOX3	1.073	0.583 - 2.102	0.679
	AOS	1.465	0.964 - 2.331	0.002	UP				AOS	1.218	0.835 - 1.762	0.074
	WIP1	n.d.	n.d.	n.d.	n.d.				WIP1	1.042	0.325 - 3.306	0.886
ET	ACO31	1.418	0.938 - 2.047	0.004	UP			ET	ACO31	1.191	0.619 - 2.093	0.318
	ACS65	1.046	0.339 - 3.539	0.903					ACS65	1.145	0.132 - 9.406	0.69
	ERF	1.366	0.842 - 2.528	0.052					ERF	1.215	0.719 - 2.114	0.203
Volatiles	Bx1	1.399	0.291 - 6.361	0.436				Volatiles	Bx1	2.159	0.353 - 16.448	0.189
	IGL	1.435	0.831 - 2.393	0.022	UP				IGL	4.432	1.147 - 20.326	0.001	UP
	TPS10	0.573	0.175 - 1.612	0.062					TPS10	n.d.	n.d.	n.d.	n.d.
	TPS23	1.916	0.460 - 8.590	0.108					TPS23	1.491	0.596 - 4.875	0.204
ABA	NCED	1.267	0.471 - 2.738	0.346				ABA	NCED	3.954	0.294 - 117.101	0.079
	PIP1-5	1.032	0.574 - 1.898	0.835					PIP1-5	1.702	1.083 - 2.635	0.001	UP
		up
		down
