# Supplementary material for: Root inoculation with Pseudomonas putida KT2440 induces transcriptional and metabolic changes and systemic resistance in maize plants
Source: Front Plant Sci. 2015 Jan 13;5:719. doi: 10.3389/fpls.2014.00719 (PMC4292437; doi:10.3389/fpls.2014.00719)
Supplement: Supplementary file 3 [file DataSheet3.XLSX]

## Sheet: 3dpi
m/z	PC 1	PC 2	Molecular Formula	ID (www.lipidmaps.org)
782.567	0.598598	-0.100468	C44H80NO8P	diacylglycerophosphocholine (M)
783.571	0.426975	-0.0762495	C44H80NO8P	diacylglycerophosphocholine (M+1)
784.577	0.217707	-0.0417666	C44H80NO8P	diacylglycerophosphocholine (M+2)
804.55	0.17468	-0.0345924	C44H80NO8PNa	diacylglycerophosphocholine (M+Na)
740.521	0.168817	-0.00971983	C41H74NO8P	diacylglycerophosphocholine (M)
805.554	0.124243	-0.0206991	C44H80NO8PNa	diacylglycerophosphocholine (M+Na+1)
714.471	0.123916	-0.0229418	C38H68NO9P	unidentified phospholipid or fragment of phospholipid
741.525	0.11624	-0.0081978	C41H74NO8P	diacylglycerophosphocholine (M+1)
674.438	0.110485	-0.0186278	C35H68NO9P	unidentified phospholipid or fragment of phospholipid
785.582	0.0930272	-0.0166971	C44H81NO8P	diacylglycerophosphocholine (M+3)
690.434	0.0851343	-0.0145605	C35H64NO10P	unidentified phospholipid or fragment of phospholipid
715.474	0.0813034	-0.0128727	C35H68NO9P	unidentified phospholipid or fragment of phospholipid (M+1)
742.534	0.074177	-0.00829356	C41H74NO8P	diacylglycerophosphocholine (M+2)
675.442	0.0714292	-0.0118303	C35H68NO9P	unidentified phospholipid or fragment of phospholipid (M+1)
780.552	0.0699617	-0.110013	C44H78NO8P	diacylglycerophosphocholine (M)
1184.84	0.066811	-0.0112962
103.958	0.0652288	0.197971
904.475	0.0612074	-0.0104843
806.557	0.0587433	-0.0226862
756.552	0.0582216	-0.0837144
1185.34	0.0578087	-0.0101443
1184.34	0.0571449	-0.0100798
781.556	0.0557846	-0.077228
794.061	0.0542766	-0.010615
691.437	0.0533507	-0.00999357
805.052	0.0518534	-0.00671657
830.554	0.0482999	-0.0119633
905.478	0.0477063	-0.00897596
871.571	0.04675	-0.0357336
762.502	0.0434614	-0.000400381
144.984	0.04251	0.112582
1185.84	0.0422096	-0.0076936
1195.83	0.0398015	-0.00339297
673.428	0.039752	-0.00512132
736.448	0.039309	-0.00652926
757.556	0.0392004	-0.0570678
502.33	0.0375173	-0.00890113
672.423	0.0370857	-0.0100076
768.553	0.0366395	-0.00764326
743.538	0.0364969	-0.00487547
872.574	0.0361313	-0.0299461
882.493	0.0360898	-0.00751889
1196.33	0.0353142	-0.00729369
676.445	0.0342984	-0.00447288
1195.33	0.0339861	-0.00494274
828.573	0.0329119	-0.00567095
950.481	0.0318452	-0.005539
831.556	0.0310225	-0.00636916
415.212	0.0289756	0.0238249
632.393	0.0286531	-0.00204586
972.462	0.0280236	-0.00892562
731.545	0.0277801	-0.0145347
927.547	0.0272207	-0.00177455
844.489	0.0266961	-0.00386684
826.558	0.026183	-0.00897512
883.495	0.0261523	-0.0054633
1186.35	0.0260757	-0.00264848
813.027	0.0257366	-0.00304185
696.423	0.0256706	-0.00256095
906.482	0.0251028	-0.00794548
692.439	0.0244113	-0.00468935
419.75	0.0243627	-0.00729682
337.168	0.024337	-0.0146638
872.543	0.0241584	-0.00403645
951.484	0.023996	-0.00570642
899.518	0.0239268	-0.012246
810.524	0.0235329	-0.00297414
795.064	0.0233685	-0.00361184
811.028	0.0232946	-0.00163477
737.45	0.0227928	-0.00351315
814.027	0.0224941	-0.00423635
769.558	0.0221995	-0.00165404
973.466	0.0218635	-0.00239406
873.578	0.021306	-0.0161175
688.493	0.0208228	-0.00264393
730.541	0.0207935	-0.0448631
503.334	0.0206378	-0.00460097
829.577	0.0205867	0.000629955
806.055	0.0201595	-0.00222349
648.387	0.0179475	-0.00179243
811.524	0.0177299	-0.00546781
420.252	0.017604	-0.00388322
820.544	0.0174383	-0.0142332
420.792	0.0168058	-0.00560763
437.194	0.0154697	0.0111784
146.982	0.0150725	0.195538
416.216	0.0148842	0.0115055
640.587	0.0146378	-0.0129023
668.618	0.0145972	-0.0117563
851.397	0.0144035	0.0186938
421.296	0.0141392	-0.00501836
418.741	0.0133257	-0.00481914
531.275	0.0131834	0.0148636
712.454	0.01266	-0.0158853
960.659	0.012584	-0.00813122
759.864	0.0119167	-0.00446029
728.566	0.0115412	-0.00636063
1060.13	0.0115065	-0.00389953
119.087	0.011448	0.0116371
338.343_1	0.0114026	-0.0632978
870.563	0.0113721	0.0191347
927.989	0.0112686	0.00476746
760.114	0.0110937	-0.00670873
423.249	0.0110393	-0.00485451
846.441	0.0109541	0.00962907
788.623	0.0109323	-0.00301931
744.554	0.0109035	0.00594898
412.377	0.0108854	-0.00680198
814.557	0.0108381	-0.0535471
500.314	0.0108088	-0.0129753
1060.55	0.0105279	-0.000277403
641.591	0.0103739	-0.00271276
962.674	0.0101738	0.0146786
146.167	0.0100432	-0.0132107
789.668	0.0100277	-0.00830417
760.864	0.0100239	-0.00270406
813.543	0.00990414	-0.0143111
852.4	0.00990049	0.0115163
760.614	0.00988791	0.000174435
934.864	0.00966491	-0.00632941
759.613	0.00961241	-0.00363948
934.644	0.00959631	-0.0401193
116.073	0.00951734	-0.0326724
203.054	0.00950101	-0.0384084
438.198	0.00902666	0.00386716
874.58	0.00880916	-0.00810334
1060.84	0.00873824	-0.000533189
669.622	0.0085884	-0.00395819
335.154	0.00855701	-0.00783763
460.27	0.00832254	0.0116375
748.557	0.0082611	0.0191084
658.11	0.00822718	-0.0145947
963.599	0.00800579	-0.0218183
133.062	0.0079126	-0.0147303
927.612	0.00783273	-0.000122734
824.767	0.00771105	-0.000635313
903.463	0.00765451	-0.0112776
802.534	0.00764869	-0.0360435
447.062	0.00749351	-0.0240048
729.568	0.00744962	-0.00442703
453.168	0.0074175	0.00272629
927.738	0.00739106	0.000505337
532.279	0.00736514	0.00842766
760.364	0.00734351	-0.00639125
432.239	0.00734068	0.00073523
415.158	0.00722271	-0.0176342
815.562	0.00718013	-0.0366828
964.603	0.0070898	-0.0167625
796.592	0.00705836	-0.00981013
185.01	0.0070128	-0.0441844
786.594	0.00693278	0.041863
135.082	0.00685459	0.00759427
417.219	0.00685378	0.00337147
903.561	0.00681213	-0.00270593
401.179	0.00677558	-0.0159624
935.648	0.00675004	-0.0261541
509.276	0.00663091	0.00453522
234.038	0.00657667	-0.0077045
475.178	0.00655846	-0.00733265
273.083	0.00655522	-0.0133769
339.054	0.00645381	-0.00775537
432.172	0.00633764	-0.0125079
268.106	0.00631426	-0.0322097
838.578	0.00629285	-0.0113359
812.541	0.00624287	-0.0171517
797.595	0.0062123	-0.0078565
986.675	0.00611546	-0.00274286
390.782	0.00603933	-0.00635716
255.143	0.00602269	0.00637167
280.106	0.00601455	-0.00842503
281.14	0.00593394	0.00552542
987.678	0.00592481	0.000925051
140.751	0.00580838	-0.00488407
301.076	0.0057615	-0.0196994
919.556	0.00571226	-0.00400996
961.664	0.0057031	-0.00512221
799.531	0.00570033	0.00470135
259.017	0.00569775	-0.00700465
522.597	0.00569751	-0.0073901
1012.48	0.00565236	0.00417947
397.202	0.00559561	0.00550304
790.672	0.00551505	-0.00881755
947.665	0.00551096	-0.00662033
947.414	0.00535891	-0.0065397
721.236	0.00534642	-0.00651859
127.036	0.00530707	-0.00906319
343.104	0.00527626	-0.00687548
227.085	0.00524543	0.00658721
920.558	0.0052315	-0.00513386
549.022	0.00520621	-0.00854207
593.514	0.00518411	0.00770313
742.582	0.0051359	-0.0103155
434.186	0.00512914	0.0068274
295.119	0.00505914	0.00163455
365.107	0.0050578	-0.0387489
801.181	0.00503867	-0.0107412
191.04	0.00503491	0.00132345
282.087	0.00502491	-0.00876011
399.363	0.00501781	0.00211917
337.014	0.00500805	-0.00240419
183.553	0.00500145	-0.00495862
959.648	0.00498204	-0.0247363
198.942	0.0049803	-0.0250834
824.622	0.00493238	0.00537002
904.564	0.00489227	-0.00288945
1002.67	0.00485018	-0.0122007
86.0985	0.00483337	-0.0312489
454.293	0.00480367	-0.0213044
525.168	0.0047899	-0.00351385
384.948	0.00474096	-0.00562837
958.644	0.00472884	-0.0313608
476.015	0.00472448	-0.0132523
182.964	0.00464789	-0.0179043
269.137	0.00463398	-0.00463687
156.078	0.00462103	-0.0276787
200.046	0.00458801	-0.00659531
774.118	0.00446634	-0.00368965
263.162	0.00443807	-0.00242428
932.629	0.00442338	-0.0197825
502.281	0.00438758	-0.00121488
940.603	0.00434379	-0.0189356
696.539	0.00434227	-0.0208657
212.141	0.00434007	-0.0255711
547.016	0.00432443	-0.0432263
1003.67	0.00432036	-0.0113249
353.057	0.00429705	-0.00250469
186.959	0.00423628	0.00103365
113.033	0.00423236	-0.00701647
286.015	0.00419005	-0.00913345
448.066	0.00417357	-0.0116739
354.611	0.00408215	-0.00669841
427.904	0.00408071	-0.00661838
744.587	0.00405861	-0.00759964
212.178	0.00404114	-0.00214919
820.591	0.00398832	0.000832633
236.071	0.00397569	0.00123104
454.172	0.00393245	-0.000473743
354.109	0.00392854	-0.00948584
978.672	0.00392758	-0.00571087
457.082	0.00389873	-0.000134695
947.164	0.00389692	-0.00937302
110.062	0.00388676	-0.0136617
491.181	0.00386449	-0.00322493
313.215	0.00379619	-0.0112549
591.497	0.00376862	-0.00112437
503.284	0.0037655	-0.00157056
399.091	0.00371477	-0.0194192
313.923	0.00371287	-0.00534369
471.932	0.00368823	-0.0104747
821.594	0.00367266	0.00263225
448.167	0.00366288	-0.00605017
615.494	0.0036358	0.00592973
411.363	0.0036032	0.00798809
755.521	0.00358589	-0.0112579
547.197	0.00358142	-0.0180113
321.132	0.00357913	0.0130795
743.585	0.00357253	-0.00809356
895.496	0.00354591	-0.0099247
88.0393	0.00353531	-0.00817679
189.162	0.0035292	-0.000441933
754.411	0.00352801	-0.00216979
97.2412	0.00352362	-0.00711845
235.145	0.00349784	-0.0095109
282.589	0.00346934	-0.00240848
276.056	0.00342427	0.00158021
461.274	0.00342137	0.00736491
309.976	0.00340851	-0.0105517
433.242	0.0033876	-0.000994988
455.297	0.00335185	-0.0101862
490.179	0.00333554	-0.000431603
499.116	0.00331959	-0.00494892
520.341	0.0033192	-0.0242201
170.098	0.00328322	-0.0852818
565.156	0.00328157	-0.00711953
120.091	0.00327922	0.00376335
362.098	0.00327547	-0.0118509
496.34	0.00327238	-0.0253418
337.168	0.0032543	-0.00544405
354.988	0.00325178	-0.00834206
192.558	0.00323371	-0.00607611
1012.82	0.00322916	-0.00478868
279.648	0.00321434	-0.00312827
894.556	0.00320547	-0.00953528
938.587	0.00320498	-0.00628838
511.982	0.00319198	-0.00858545
253.956	0.00317909	-0.0102364
740.565	0.00316686	-0.00274315
430.409	0.00315215	0.000552994
412.066	0.00315133	-0.0147652
939.6	0.00311122	-0.0271049
313.125	0.00304397	-0.00842464
181.529	0.00302595	9.38339e-05
771.171	0.00302233	-0.0141259
244.265	0.0030213	-0.000461723
481.082	0.00302052	-0.00352542
937.583	0.00301164	-0.0163951
247.598	0.00299195	0.00128701
323.082	0.00296963	-0.00253555
441.102	0.00296765	-0.00613357
145.049	0.00294341	-0.0156512
148.062	0.00294095	-0.00739933
385.092	0.00293813	-0.00726858
128.024	0.00291894	-0.010227
429.175	0.00291647	-0.00861506
264.076	0.00291535	-0.000960458
803.538	0.0029121	-0.0175618
105.956	0.00289207	0.057495
482.032	0.00288268	0.00815854
501.992	0.00287382	-0.00430185
204.058	0.00287214	-0.0110459
400.095	0.00287174	-0.00819169
168.063	0.0028619	-0.00369318
282.021	0.00282872	-0.011151
520.965	0.00281704	-0.00317454
655.335	0.0028004	-0.0123466
325.114	0.00278921	-0.0181682
227.586	0.00277796	0.0047642
163.062	0.00277166	-0.0189874
846.584	0.00276631	-0.00279764
219.029	0.00276241	-0.0692989
893.553	0.00275605	-0.00886292
335.171	0.00274975	-0.000764739
1013.48	0.00273919	-0.000360697
533.157	0.00273189	-0.00603238
296.062	0.00272383	-0.0130571
107.087	0.00270516	-0.00036918
396.091	0.00261593	-0.0447148
373	0.00261521	-0.0233113
517.969	0.00261453	-0.00820805
766.183	0.00260307	-0.00777632
149.069	0.0025585	0.0082926
546.031	0.00254814	-0.0163854
235.071	0.00252228	-0.00415263
194.13	0.0025033	-0.00024347
174.567	0.00249201	-0.00593003
349.236	0.00248617	-0.00505672
798.563	0.00247904	-0.0416818
225.99	0.00239603	-0.0145432
242.971	0.00239411	-0.011712
669.136	0.00239339	-0.00515998
724.569	0.00238207	-0.00119709
1004.68	0.00237842	-0.0192282
419.242	0.00236552	-0.00692919
289.294	0.00236205	0.00219524
463.07	0.00236166	-0.00226196
278	0.00234481	-0.00587501
941.606	0.00230474	-0.0129811
385.352	0.00226964	-0.025474
193.031	0.0022671	-0.011274
936.652	0.00226615	-0.0174225
406.1	0.00226386	-0.00552092
161.014	0.00225724	-0.0169199
787.639	0.00223297	0.00727986
590.391	0.00222915	-0.0128127
102.057	0.00222897	-0.0173385
657.348	0.00222414	-0.00692089
348.072	0.00221931	0.00070567
137.015	0.00221808	-0.00975653
1017.68	0.00219923	-0.0126548
322.144	0.00217541	-0.00858417
611.185	0.00216189	-0.00031452
338.989	0.00215765	-0.00849971
489.194	0.00215716	0.00455505
479.046	0.00214917	-0.00641008
423.094	0.00212971	-0.00225172
280.015	0.00208779	-0.00332383
526.311	0.00208519	-0.00487962
291.02	0.00207567	-0.00627331
515.276	0.0020696	-0.000173155
214.151	0.00206864	-0.00949435
962.585	0.00206099	-0.00473746
323.047	0.00204936	-0.0151414
363.989	0.00204667	-0.00662319
289.093	0.00204303	-0.00609672
134.989	0.00204153	-0.00740365
168.036	0.00202679	-0.00212269
519.966	0.00202306	-0.00976493
501.129	0.00199845	0.00209086
459.014	0.00199415	-0.0113186
249.046	0.00198934	-0.00651399
241.967	0.00198441	-0.00964507
484.933	0.00198371	-0.00274121
307.002	0.00198323	-0.0171835
404.611	0.00197829	0.00194583
497.057	0.00197367	0.00105718
139.514	0.00197245	-0.00503024
513.131	0.00196357	-0.00106602
380.21	0.00194532	-0.00679951
420.201	0.00192306	-0.00399457
439.201	0.00191227	0.00272284
443.881	0.00190788	-0.00912769
491.266	0.0019058	-0.0108278
548.2	0.00190526	-0.00948062
295.052	0.00190124	-0.00665711
435.259	0.00186965	-0.00728421
374.004	0.00185685	-0.00758576
698.551	0.00185631	-0.0043672
211.024	0.00184971	0.0176654
715.554	0.00183744	-0.0371713
365.151	0.0018348	-0.0217691
596.169	0.00182953	-0.0031519
200.547	0.0018163	-0.00570683
129.14	0.00181349	-0.0278867
154.055	0.00179562	-0.00166187
112.122	0.00179257	-0.00776992
138.057	0.00178456	-0.0208781
249.151	0.00177763	-0.0024485
237.069	0.00176647	0.00139676
270.12	0.00174774	-0.00817543
497.344	0.00174588	-0.0159165
366.109	0.00172893	-0.016294
839.437	0.00172472	-0.0119115
114.993	0.00172242	-0.00507298
578.978	0.00171798	-0.0102908
766.522	0.00171514	-0.00357498
309.205	0.00170843	-0.000159179
405.009	0.00170727	-0.00863216
301.108	0.00170325	0.00273221
251.07	0.0016976	-0.00801727
281.007	0.00169021	-0.028977
457.145	0.00167717	-0.00841003
355.967	0.00167498	-0.0140879
460.203	0.00164837	-0.0326736
158.964	0.00163486	0.000719547
928.486	0.00163422	-0.00355057
107.051	0.00163407	-0.00563173
609.395	0.00163362	-0.0100253
193.999	0.00162507	-0.010882
426.902	0.00162297	-0.00998441
279.051	0.00161551	-0.0147925
172.98	0.00161195	0.000127277
220.032	0.00161064	-0.0206813
140.008	0.00159355	-0.023799
608.393	0.00157558	-0.0134732
548.019	0.00157458	-0.0171628
979.674	0.0015656	-0.00622035
361.992	0.00155657	-0.0085845
375.252	0.0015463	-0.00949801
286.312	0.00154528	-0.0113548
549.162	0.00152381	-0.00788568
422.304	0.00150786	-0.00867002
239.635	0.0015056	-0.00798417
355.108	0.00150119	-0.00172432
290.579	0.00149258	-0.000343589
478.294	0.00149222	-0.00631509
346.982	0.00148383	-0.0139101
634.226	0.00147739	-0.0115659
90.0569	0.00147598	-0.0123737
502.991	0.0014644	-0.00739022
635.286	0.00145007	-0.00127648
519.141	0.00143894	0.000162351
130.528	0.00143722	-0.00309586
262.149	0.0014364	-0.0102665
421.28	0.00143113	-0.00824119
395.222	0.00142688	-0.0172996
131.054	0.00142309	0.00223923
99.0349	0.00141785	-0.0124161
455.17	0.00139866	0.00340101
334.004	0.00138528	-0.00627881
742.354	0.00137741	0.00407891
862.602	0.00136615	-0.0144091
202.031	0.00136475	-0.0083045
230.62	0.00135686	-0.00632572
314.921	0.0013556	-0.0087319
219.096	0.00133354	0.00325862
209.077	0.0013325	-0.0126087
284.03	0.00132923	-0.0117369
524.198	0.00131218	-0.00415184
296.17	0.00131151	-0.0183022
254.135	0.00131091	-0.00524444
240.137	0.00128509	-0.00183738
284.928	0.00127907	-0.00523116
416.986	0.00125912	-0.00824754
822.583	0.00124436	0.00730544
337.064	0.00123567	-0.0102667
382.929	0.00122102	-0.00721325
198.068	0.00121654	-0.00676002
189.076	0.00121232	-0.0124249
164.076	0.00121138	-0.0171735
130.144	0.00119548	-0.00782683
176.034	0.00119467	-0.00635112
308.006	0.00119232	-0.00647685
229.204	0.00118971	-0.0521814
309.182	0.00118126	-0.00771375
106.052	0.00117149	-0.0131453
186.014	0.00117053	-0.0131904
120.067	0.00116542	-0.0163705
663.22	0.00116224	-0.0222828
595.166	0.00115845	-0.00876223
754.504	0.00114778	-0.0216972
269.108	0.00114734	-0.0120987
575.969	0.00113599	-0.0291744
122.539	0.00113497	-0.00539345
384.348	0.00111906	-0.0509175
297.146	0.00108993	-0.0116366
238.254	0.00106714	-0.0081076
240.97	0.00105598	-0.00993553
175.998	0.00104561	-0.0151448
568.165	0.00104166	-0.00829541
250.004	0.00102309	-0.00439863
772.171	0.00100528	-0.00872015
265.022	0.000996809	-0.0105556
129.129	0.000985891	-0.0144814
364.965	0.000978969	-0.0143454
98.004	0.000962123	-0.00414
328.9	0.00094959	-0.010223
269.21	0.000948652	-0.0195425
283.987	0.000940367	0.00784333
156.121	0.000939949	-0.00485338
214.127	0.000934709	-0.0104439
326.118	0.000931373	-0.00709487
360.151	0.000928423	-0.00684015
372.067	0.000926221	-0.0100223
320.965	0.000919693	-0.00919715
750.249	0.00091502	-0.0105344
383.096	0.000906125	-0.00839545
88.9548	0.00088995	-0.00679705
258.111	0.000887984	-0.0130337
515.264	0.000885242	-0.0111988
957.633	0.000871311	-0.0161635
610.183	0.000866759	0.00285954
303.134	0.000860476	-0.0075749
295.166	0.000858426	-0.0386194
562.008	0.000853842	-0.0106044
837.437	0.000847564	-0.0185131
428.037	0.000837526	-0.000326648
330.899	0.000816394	-0.0014659
408.002	0.000813066	-0.00840323
238.632	0.000812792	-0.0429419
430.38	0.000791164	-0.00260508
362.6	0.000788629	-0.00568576
270.214	0.000788558	-0.00589133
339.172	0.00077813	-0.00806607
461.207	0.000747557	-0.0133153
261.039	0.00074477	-0.0142663
418.157	0.000718669	-0.00535288
360.214	0.000710968	-0.00294914
271.276	0.000690264	-0.0111424
97.0305	0.000688922	-0.0108779
478.005	0.000686384	-0.00260735
330.479	0.000682669	-0.00322494
239.998	0.000679935	0.0102721
503.989	0.00066753	-0.00702508
112.008	0.000662065	-0.0233629
272.002	0.000652497	-0.00594059
288.063	0.000652182	-0.0100691
526.989	0.000642664	0.00094015
363.108	0.000627418	-0.00545729
324.218	0.000615841	0.000786472
267.095	0.000614591	-0.00683093
545.029	0.000611808	-0.0309133
403.964	0.000600424	-0.0143154
267.057	0.000599531	-0.00560315
764.235	0.000598539	-0.0227765
312.066	0.00059057	-0.0052777
312.922	0.000588157	-0.0119824
213.148	0.000579378	-0.0256644
184.075	0.000574423	-0.0164336
473.929	0.00057127	-0.00945512
518.324	0.000550068	-0.00794559
399.909	0.000543367	-0.00406067
576.975	0.000524451	-0.0246457
263	0.000524238	-0.00486342
251.066	0.00051774	-0.00408719
269.972	0.000517031	-0.0134631
391.007	0.000514707	-0.00992336
410.023	0.00048787	-0.00912104
119.051	0.00047622	-0.00376655
723.195	0.000469201	-0.0215412
583.024	0.000467115	-0.00944465
279.095	0.000451057	-0.0639085
240.167	0.000428896	-0.00769906
134.047	0.000426588	-0.0168277
207.016	0.00042474	-0.00372839
707.221	0.000416874	-0.0141455
985.552	0.000386854	-0.0437412
437.974	0.000384253	-0.0112564
306.952	0.000380419	0.000420556
203.597	0.000378955	-0.00668566
801.548	0.000378278	-0.0128148
210.062	0.000374402	-0.0108977
673.231	0.000372758	-0.0192643
353.04	0.000372522	0.0018936
265.087	0.000371746	-0.0634817
211.054	0.000363984	-0.00879662
310.974	0.000362837	-0.00937922
181.052	0.000344565	-0.00669988
316.097	0.000342933	-0.00695924
512.984	0.000322806	-0.00533582
281.509	0.000313533	-0.0145608
223.991	0.000300467	-0.0283479
400.904	0.000299061	-0.00763638
264.02	0.000285962	-0.00512025
568.167	0.000279234	-0.00721903
724.198	0.000276625	-0.0116453
87.1017	0.000271125	-0.00649074
515.092	0.000270839	0.00228975
311.257	0.000248491	-0.0179468
526.274	0.000239036	-0.00873197
401.03	0.000238937	0.0173304
237.089	0.000237234	-0.00559148
184.007	0.000236696	-0.0115506
462.184	0.000235735	-0.00616644
521.344	0.000227896	-0.012998
482.23	0.000225278	-0.0119906
428.901	0.000216475	-0.00633485
697.543	0.000212181	-0.0105499
769.19	0.000207708	-0.0343688
256.104	0.000199006	-0.00492062
209.977	0.000187895	-0.00616952
273.584	0.000187439	-0.00551634
246.64	0.000185514	-0.00606166
479.297	0.000183502	-0.00389798
198.03	0.000181051	-0.0056988
256	0.000168613	-0.00599307
305.136	0.000155197	-0.0363845
442.978	0.00013964	-0.00964039
423.012	0.00013297	-0.00875068
248.149	0.000131232	-0.0406399
429.374	0.000129661	-0.00196654
255.946	0.00012851	-0.00406541
217.008	0.000127733	-0.00139402
337.274	0.000126915	0.00223068
399.072	0.000125612	-0.00948489
711.375	0.000107823	0.00666498
376.062	0.000106274	-0.00709195
790.557	9.62862e-05	-0.0121481
438.982	8.69365e-05	-0.0130133
194.131	8.33771e-05	-0.000118326
1005.69	6.17815e-05	-0.0170966
398.908	4.84798e-05	-0.00431188
651.442	3.46441e-05	-0.00734211
259.004	2.50031e-05	0.0164425
229.035	2.41349e-05	0.00318175
287.145	1.78122e-05	-0.00839269
580.135	1.1168e-05	-0.00643559
408.088	7.66284e-06	-0.00262416
298.151	2.66554e-06	-0.0107091
291.033	-4.18421e-06	-0.00451208
200.94	-1.07605e-05	-0.011783
241.156	-1.21432e-05	-0.014216
579.294	-2.12576e-05	0.00311228
311.129	-2.61162e-05	-0.00763373
509.982	-2.82881e-05	-0.00824788
110.011	-3.65547e-05	-0.0480612
209.094	-4.2135e-05	-0.00740396
308.987	-4.83587e-05	0.00898999
278.047	-6.03867e-05	-0.00460402
674.991	-6.04019e-05	-0.0314998
206.028	-7.49338e-05	0.00323651
111.01	-7.76002e-05	-0.0453807
203.225	-8.197e-05	-0.0151463
143.004	-9.21792e-05	-0.00834724
389.026	-9.64454e-05	-0.0110112
469.055	-0.000100278	-0.0103687
329.978	-0.000108785	-0.0170142
401.091	-0.000111794	-0.00526287
302.985	-0.000114715	-0.00515106
577.978	-0.000120084	-0.0151262
348.125	-0.000122791	-0.00683173
192.054	-0.000138592	-0.0351201
565.026	-0.000139341	-0.012451
442.88	-0.000147703	-0.00932703
553.063	-0.000149975	-0.0113369
265.156	-0.000152452	-0.000257222
243.136	-0.00015289	-0.0097925
955.573	-0.000155254	-0.00939922
247.647	-0.000156319	-0.0991692
402.961	-0.000165481	-0.0271667
294.972	-0.00016775	-0.00897734
416.075	-0.000175382	-0.0190593
518.967	-0.000182394	-0.0104996
244.99	-0.000184799	-0.0176022
287.054	-0.000195435	-0.00977067
122.062	-0.00019867	-0.00944115
527.15	-0.000206133	0.000491718
158.084	-0.000218531	-0.00660463
293.011	-0.000221548	-0.00307372
357.963	-0.00022476	-0.000157844
211.627	-0.000239636	-0.00743309
298.995	-0.000246084	-0.00269711
535.146	-0.000250932	-0.00469355
557.122	-0.000263458	-0.00818585
625.174	-0.000269903	0.000605819
653.01	-0.000271535	-0.0164612
198.011	-0.000276434	-0.0164473
635.229	-0.000279337	-0.00535879
205.006	-0.000282336	-0.00795761
449.052	-0.000290963	-0.00447466
226.12	-0.000291857	-0.00360624
624.386	-0.00029723	-0.00138658
354.194	-0.000331431	-0.011342
327.14	-0.000332165	0.00159265
289.155	-0.000339858	-0.00526666
594.377	-0.000348133	-0.00486752
714.551	-0.000352311	-0.0562709
112.114	-0.000368492	-0.0121546
664.22	-0.000374949	-0.019345
987.558	-0.000375573	-0.0198468
802.552	-0.000384808	-0.0116154
675.994	-0.000417888	-0.0174335
213.542	-0.000422103	0.000316514
477.118	-0.000423932	-0.0104802
271.19	-0.000428867	-0.0255545
213.142	-0.000459682	-0.015613
493.407	-0.000468339	-0.0169989
335.024	-0.000471416	-0.00203326
274.084	-0.000472684	-0.00676791
343.124	-0.000503932	-0.0133357
401.954	-0.000508795	-0.0127315
210.605	-0.000514233	-0.0142571
346.332	-0.00051928	-0.00736121
239.134	-0.000526089	-0.0268023
155.119	-0.00053529	-0.0169296
233.019	-0.000537266	-0.0283101
252.005	-0.000540378	-0.0242924
799.201	-0.00054232	-0.0248
367.111	-0.000552299	-0.00887208
131.051	-0.00056053	-0.0090973
230.207	-0.000562642	-0.017275
765.566	-0.000569643	-0.00344231
212.533	-0.000570788	-0.00319178
641.215	-0.000585197	0.0107875
292.203	-0.000585392	-0.00487353
359.241	-0.00059232	-0.00317428
674.231	-0.000606676	-0.0109507
343.296	-0.000617253	-0.00682116
266.93	-0.00062324	-0.00509147
145.002	-0.000624224	-0.0103167
210.943	-0.000625215	-0.00326467
412.958	-0.000625764	-0.00568759
359.025	-0.000628174	-0.0103971
437.116	-0.000629692	-0.00238296
393.083	-0.000637776	-0.00210611
416.233	-0.000641598	-0.00438954
153.056	-0.000641934	-0.00437081
221.095	-0.000642464	0.0120845
384.084	-0.000645971	-0.00939835
176.031	-0.000659096	-0.0150816
111.119	-0.000662435	-0.0289382
585.158	-0.000664706	-0.0134697
87.0479	-0.00067572	-0.00205493
186.974	-0.000689036	-0.00651596
410.962	-0.000692829	-0.00602335
194.0467_1	-0.000693791	-0.126484
721.032	-0.000706044	-0.0177349
221.028	-0.000709518	-0.0217335
239.163	-0.000710149	-0.0321091
328.127	-0.000711753	-0.00483062
393.984	-0.000715355	-0.00859577
737.537	-0.00071784	-0.0205541
386.355	-0.000725851	-0.00947893
333.001	-0.00072919	-0.0270908
525.271	-0.000729316	-0.0178901
458.104	-0.000729922	-0.024589
151.037	-0.000739263	-0.0226148
662.717	-0.000745017	-0.027288
137.015	-0.000773961	-0.00434121
273.942	-0.000775472	-0.00909838
823.586	-0.000778767	0.00205671
367.284	-0.000781292	-0.00694673
831.194	-0.000781914	-0.0141005
458.858	-0.000786558	-0.00205013
145.529	-0.000804621	-0.0043109
417.086	-0.000809706	-0.0172464
523.293	-0.000809929	-0.0192823
444.88	-0.000811729	-0.00729603
175.15	-0.000813354	-0.0077597
597.157	-0.000816424	-0.00895753
429.406	-0.000816508	0.00711095
170.047	-0.000819055	-0.00617873
795.578	-0.00082093	-0.0130801
538.165	-0.000830062	-0.0191807
233.134	-0.000831391	-0.00634475
785.161	-0.000832247	-0.00681539
274.874	-0.000841942	-0.00488048
97.0271	-0.00085738	-0.013453
270.281	-0.000859407	-0.0178163
296.037	-0.000887386	-0.00922294
246.138	-0.00089021	-0.00451497
293.117	-0.000897184	-0.00570284
90.528	-0.000897857	-0.00904797
344.877	-0.000914252	-0.00459025
339.99	-0.000914873	-0.0061476
525.308	-0.000916509	-0.00958463
753.408	-0.000927089	-0.0150705
168.035	-0.000929526	-0.00905704
397.057	-0.000931017	-0.0102532
838.442	-0.000935604	-0.00970602
247.29	-0.000943378	-0.0186306
902.458	-0.00094381	-0.0175242
426.011	-0.000948026	-0.00772109
494.239	-0.000958032	-0.0267316
266.091	-0.000959377	-0.0239192
346.018	-0.000969905	-0.00760753
177.035	-0.000974557	-0.0218415
487.983	-0.000978895	-0.00623239
204.853	-0.000985029	-0.0107361
315.157	-0.000995293	-0.00753888
188.093	-0.000995687	-0.00871259
281.173	-0.000996905	0.00146663
681.986	-0.0010035	-0.0103104
624.649	-0.00100573	0.00476281
300.269	-0.00101374	-0.0153764
267.93	-0.00101948	-0.00166274
285.984	-0.00103278	-0.00689043
393.036	-0.00104414	-0.0117688
716.557	-0.00105915	-0.0214522
518.151	-0.00106417	-0.00695798
280.098	-0.00106738	0.00268709
190.103	-0.00106799	-0.00426735
265.11	-0.00107492	0.00128479
290.012	-0.00107677	-0.0111029
161.06	-0.00108895	-0.0081664
495.243	-0.00110076	-0.012771
310.915	-0.00111412	-0.00260045
492.088	-0.00111527	-0.00999032
384.053	-0.00111916	-0.00715106
109.029	-0.00112977	-0.00882621
332.007	-0.00113569	-0.0226186
864.587	-0.00113971	-0.00292029
539.165	-0.00115018	-0.0113586
297.242	-0.00115921	-0.0144011
254.944	-0.00117029	-0.00204266
366.154	-0.00118613	-0.00858671
446.085	-0.00118784	-0.0182143
177.995	-0.00119924	-0.00632206
141.753	-0.00121169	-0.00801624
138.508	-0.00121303	-0.00780198
395.062	-0.00121762	-0.0026694
277.217	-0.00122335	-0.00804785
256.984	-0.00122367	-0.0134082
429.082	-0.00122624	-0.00508664
369.012	-0.00123064	-0.0081878
371.019	-0.00125989	-0.0362445
152.038	-0.00126594	-0.00644834
98.9859	-0.00126929	-0.052303
933.633	-0.00126981	-0.0151922
397.094	-0.00127988	-0.0196102
216.021	-0.00128774	-0.0135528
542.323	-0.00131081	-0.00393997
522.347	-0.00131202	-0.00180935
328.013	-0.0013237	-0.0421538
407.034	-0.00133577	-0.00990055
95.0144	-0.00136111	-0.0157446
336.845	-0.00137521	-0.00451021
391.136	-0.00137716	-0.0230126
195.914	-0.00137725	-0.0135574
140.501	-0.00138783	-0.0113345
402.358	-0.00140057	-0.00646535
229.895	-0.00141207	-0.000233257
501.037	-0.00141658	-0.00576611
378.053	-0.00141725	-0.00595314
476.167	-0.00141938	-0.0140746
774.369	-0.00142404	-0.000448548
800.573	-0.00142816	-0.0108194
650.439	-0.00143089	-0.00728522
202.935	-0.00144037	-0.00447847
354.979	-0.0014441	-0.0122358
396.952	-0.00144854	-0.00444469
770.495	-0.00145061	-0.00900121
345.983	-0.00145866	-0.00644548
387.994	-0.00146513	-0.0102076
447.253	-0.00147207	-0.00998331
116.979	-0.00147493	-0.0250662
148.582	-0.00147568	-0.00124303
398.067	-0.00147643	-0.0160532
208.974	-0.00148561	-0.00246043
764.563	-0.00149192	-0.00902604
353.988	-0.00149609	-0.0170919
167.055	-0.0015001	-0.0249157
129.02	-0.00151006	-0.0204732
552.497	-0.00151015	-0.00502105
481.206	-0.00153667	-0.00866578
409.017	-0.00155178	-0.0243955
321.046	-0.00156328	-0.0213909
347.98	-0.00158214	-0.0104902
511.293	-0.00158425	-0.00620584
190.545	-0.00159863	-0.00284962
239.968	-0.00160553	-0.016612
437.046	-0.00161319	-0.00637216
212.01	-0.0016186	-0.00869481
371.328	-0.00162596	-0.00279983
679.989	-0.00162601	-0.0159728
799.567	-0.00162789	-0.0225702
331.138	-0.0016375	-0.0152995
369.298	-0.00163969	-0.0177752
347.14	-0.00164511	-0.00384109
185.117	-0.00164614	-0.0172786
709.377	-0.00165138	-0.00474082
248.65	-0.00165562	-0.011996
308.977	-0.00165654	-0.00602873
450.135	-0.00166297	-0.00910587
438.239	-0.00166503	-0.0059931
444.087	-0.00166654	-0.0178865
103.056	-0.00167789	-0.00553272
206.108	-0.00168372	-0.0178615
97.9711	-0.00168379	-0.0118868
299.112	-0.00168897	-0.00568684
356.965	-0.00170322	-0.010925
425.215	-0.00170394	-0.0105292
319.048	-0.00170673	-0.0348522
273.259	-0.0017123	-0.00699353
731.214	-0.00171733	-0.016481
199.171	-0.00172746	-0.0150403
149.025	-0.00173769	-0.0131094
241.055	-0.00174996	-0.0113449
152.036	-0.00175023	-0.00883985
819.58	-0.00175241	-0.00317365
214.062	-0.00176013	-0.0126773
496.29	-0.00176611	-0.0204739
293.151	-0.00176625	-0.00537658
725.197	-0.00176803	-0.00878083
174.896	-0.00177265	-0.00745993
272.193	-0.00177473	-0.0067561
508.983	-0.00177836	-0.00367898
719.051	-0.00178816	-0.0201657
875.597	-0.00179077	-0.0122721
561.005	-0.00179235	-0.0218325
190.914	-0.00179416	-0.0082925
207.161	-0.00180158	-0.0574433
291.067	-0.00180352	-0.0170675
270.951	-0.00180477	-0.00567243
832.193	-0.00180982	-0.00609844
171.019	-0.00181229	-0.0013802
614.182	-0.00183787	-0.0154167
403.113	-0.00184286	-0.00119209
419.197	-0.00184634	-0.0112883
142.006	-0.00185206	-0.00779947
373.101	-0.00186109	-0.0107651
279.913	-0.00188457	-0.0039437
372.093	-0.00189715	-0.00764802
169.015	-0.00189731	-0.00209835
655.006	-0.00189933	-0.0222199
148.048	-0.00191673	-0.00558747
247.507	-0.00191916	-0.00727922
232.633	-0.00192069	-0.00554794
659.003	-0.00192327	-0.01366
136.041	-0.00192386	-0.00994154
444.976	-0.00193052	-0.00894064
147.078	-0.00196686	0.00674118
845.184	-0.00197236	-0.00512597
540.191	-0.00198907	-0.0124512
170.184	-0.00199234	-0.0110836
350.045	-0.00199286	-0.0125114
347.051	-0.00202155	-0.00316587
474.219	-0.00202824	-0.0108441
199.135	-0.00202896	-0.00504334
257.971	-0.00203378	-0.0103474
536.166	-0.00203706	-0.0319299
313.236	-0.00203914	-0.0131042
379.025	-0.00205023	-0.00369098
770.193	-0.00205489	-0.0205242
640.214	-0.00206039	0.0132946
480.135	-0.00206845	-0.00894755
136.077	-0.00208117	-0.0106382
413.087	-0.00208228	-0.0121914
481.227	-0.00208586	-0.0292077
302.307	-0.00208959	-0.0248324
390.105	-0.00209235	-0.000727462
190.09	-0.00209653	-0.00485453
244.957	-0.00211495	-0.00798252
411.026	-0.00211639	-0.00822143
732.558	-0.00212158	-0.0105629
366.962	-0.00212322	-0.0182036
136.938	-0.00212488	-0.00748448
434.275	-0.00212902	-0.0150639
303.31	-0.00212915	-0.0117793
463.248	-0.00213591	-0.00242099
187.527	-0.00214159	-0.0107196
364.965	-0.00214555	-0.0173539
330.01	-0.00215265	-0.0413623
317.116	-0.0021615	-0.000215001
451.014	-0.00217161	-0.00199786
170.048	-0.00219328	-0.00895132
194.97	-0.00224629	-0.00398965
368.014	-0.00225032	-0.00665068
241.25	-0.00228	-0.00669857
459.224	-0.00229169	-0.00785068
736.534	-0.00229277	-0.0278484
742.605	-0.00230765	0.00850262
226.988	-0.00230915	-0.00754478
168.094	-0.00230993	-0.00792182
263.058	-0.00231341	-0.0174958
530.115	-0.00231479	-0.0102699
605.018	-0.00231494	-0.00720499
295.13	-0.00231679	-0.00281296
142.052	-0.00234968	-0.0032323
366.963	-0.00236422	-0.0153286
313.093	-0.0023646	-0.00744421
196.534	-0.00237089	-0.000988603
311.094	-0.00237597	-0.00461379
821.571	-0.00239111	0.0172478
411.091	-0.00239423	-0.0142003
395.953	-0.00240137	-0.0049797
639.216	-0.00240355	0.0182448
153.036	-0.00240378	-0.00860821
752.526	-0.0024102	-0.0133184
218.912	-0.00243642	-0.00544662
537.167	-0.0024395	-0.0244321
146.062	-0.00244892	-0.0105142
145.029	-0.00245526	-0.00608034
274.988	-0.00246018	-0.00993769
198.042	-0.00246411	-0.0127035
298.098	-0.00247396	0.0123847
428.079	-0.00247846	-0.0106619
210.104	-0.00247966	-0.025623
231.209	-0.00248642	-0.00556838
335.299	-0.00249101	-0.00876542
392.093	-0.00249485	0.000765051
646.181	-0.00250488	-0.0038464
456.092	-0.00250623	-0.000416722
244.073	-0.00250762	-0.00393943
305.249	-0.00251872	-0.00907486
241.405	-0.00251898	-0.0132055
441.038	-0.00252104	-0.0119068
130.052	-0.00252709	0.0210171
376.115	-0.00253104	-0.0209093
255.099	-0.00253276	-0.00494005
154.052	-0.00253685	-0.03799
227.104	-0.00253895	-0.00263375
414.43	-0.00254286	0.0050717
351.015	-0.00254396	-0.0104752
132.104	-0.0025448	-0.0523585
580.297	-0.00255819	0.00514033
288.948	-0.00256297	-0.00232402
837.59	-0.00256409	-0.0134743
204.544	-0.00256908	-0.00574754
368.057	-0.00258002	-0.00794454
386.99	-0.00258796	-0.0236271
794.246	-0.00262035	-0.0203639
492.272	-0.00262044	-0.00805264
620.167	-0.00262645	-0.0091586
227.127	-0.00267088	-0.0112171
280.164	-0.00267571	-0.00240336
169.059	-0.00268002	0.000683406
810.238	-0.00268894	-0.00863941
615.168	-0.00270135	-0.0161733
497.304	-0.00270316	-0.00471667
427.105	-0.00270417	-0.0101614
413.07	-0.0027133	-0.00501805
638.215	-0.00276205	0.0212303
791.558	-0.00276272	-0.0108042
108.632	-0.00277818	-0.0107953
291.053	-0.00278646	-0.0253107
395.203	-0.00279446	-0.0057402
197.008	-0.00280337	-0.0615415
766.508	-0.0028143	-0.00920659
303.174	-0.00281939	-0.00415785
416.102	-0.00284527	-0.0109762
166.959	-0.00285694	-0.0152141
166.052	-0.00286402	-0.0866564
138.0568_1	-0.00288239	-0.0175495
347.074	-0.00288538	0.00577181
158.156	-0.00288596	-0.0113243
155.042	-0.00288961	-0.00851567
176.991	-0.00289666	-0.0405776
150.06	-0.00289702	-0.019188
222.031	-0.00289947	-0.0124473
145.931	-0.00289969	-0.0146141
123.046	-0.00291182	-0.0120098
445.163	-0.0029135	-0.00226836
236.941	-0.0029357	-0.0140114
322.107	-0.00294232	-0.0015412
500.17	-0.00294404	-0.00670296
403.158	-0.00294714	-0.00556289
87.5273	-0.00294788	-0.00710473
876.601	-0.00295133	-0.0101774
302.146	-0.00297553	-0.00764419
368.959	-0.00300719	-0.0109309
717.558	-0.00301331	-0.00657988
483.366	-0.00302199	-0.00770356
333.068	-0.00302518	-0.000333808
614.486	-0.00302579	-0.0112475
277.181	-0.00302749	-0.00242034
726.477	-0.00303206	-0.00859728
320.869	-0.0030323	-0.00614142
209.066	-0.00305098	-0.000301349
630.405	-0.00305555	-0.00655473
457.033	-0.00305853	-0.00611987
252.219	-0.00305901	-0.00141885
203.095	-0.00307063	-0.0139092
391.274	-0.00307137	-0.00727798
238.886	-0.00309623	-0.00299622
183.086	-0.00311205	-0.00961474
242.881	-0.00311333	-0.00431839
352.062	-0.00311623	-0.00534081
349.995	-0.00311654	-0.0272681
682.98	-0.00311854	-0.0131421
137.08	-0.00312168	-0.00366549
472.077	-0.00313429	-0.00736004
500.08	-0.00313632	-0.00735685
475.096	-0.00313823	0.00464966
254.996	-0.00316149	-0.0325183
537.165	-0.00316469	-0.0123686
814.614	-0.00317634	-0.0111122
193.16	-0.00318073	-0.00835885
224.994	-0.00318151	-0.0254062
207.065	-0.00318681	-0.00388513
828.151	-0.00320514	-0.0159751
123.045	-0.00320661	-0.0147099
657.004	-0.00321549	-0.0192323
439.067	-0.00324555	-0.0098346
316.104	-0.00324813	-0.0038956
373.055	-0.00325792	-0.00781101
124.925	-0.0032677	-0.00512348
738.538	-0.00326862	-0.000331672
320.307	-0.00326875	-0.0109011
195.051	-0.00327861	-0.0410193
863.606	-0.00329276	-0.0117026
149.953	-0.00330743	-0.0182589
231.993	-0.00333257	-0.00641636
377.065	-0.00333307	-0.0119678
141.96	-0.00333861	-0.0247869
414.078	-0.00334115	-0.0167033
407.099	-0.00334439	-0.00359817
174.038	-0.00335193	0.0110338
149.062	-0.00335335	-0.0127108
304.304	-0.00336613	-0.00469849
119.091	-0.00337055	-0.0149703
185.066	-0.00340572	-0.00111672
322.962	-0.00341943	-0.00416337
141.017	-0.00343519	-0.0197965
219.049	-0.00343969	-0.00885687
288.159	-0.00344166	-0.00724851
372.018	-0.00346743	-0.0159313
193.99	-0.00347642	-0.0168643
459.107	-0.00347795	-0.00982832
91.0508	-0.00350414	-0.00899556
189.034	-0.00350584	-0.0113632
523.058	-0.00351498	-0.0166247
496.3	-0.0035243	-0.0164661
254.002	-0.00352701	-0.018944
236.029	-0.00352964	-0.0991827
818.575	-0.00353414	-0.0111034
395.068	-0.00354819	-0.011612
150.029	-0.00356001	-0.00321818
167.036	-0.00357921	-0.00285475
288.242	-0.00358515	-0.0120786
206.019	-0.00360816	-0.0456654
551.077	-0.00362038	-0.00725941
443.12	-0.003666	-0.0105404
153.951	-0.00366985	-0.00333572
166.06	-0.00369439	-0.0105377
238.04	-0.00370152	-0.0102631
179.138	-0.00370603	-0.00901914
495.288	-0.00371361	-0.0585905
494.085	-0.00371801	-0.0088543
513.987	-0.00374772	-0.00604173
286.924	-0.00378945	-0.00803655
188.073	-0.00379662	-0.0307738
680.983	-0.00380766	-0.0267977
395.205	-0.00382568	-0.0101801
172.106	-0.00383163	-0.00470102
125.988	-0.00386637	-0.0270357
205.024	-0.00388261	-0.0168492
316.286	-0.0038863	-0.0149153
379.047	-0.00389097	-0.0115984
208.171	-0.00389763	-0.00487199
326.146	-0.00390025	0.0113571
205.088	-0.0039015	-0.00705319
180.063	-0.00392217	-0.00516676
638.149	-0.00392353	-0.00640965
458.09	-0.00392805	-0.00737205
677.991	-0.00393528	-0.0203931
350.264	-0.00394068	-0.0115943
164.993	-0.00394527	-0.0306585
307.123	-0.00397163	-0.00637428
121.086	-0.00397744	-0.0151222
180.031	-0.00401162	-0.016418
618.182	-0.00401894	-0.0114945
332.105	-0.00402522	0.0132478
510.981	-0.00403831	-0.00841876
443.4	-0.00404525	-0.00651
752.406	-0.00404989	-0.0217487
139.005	-0.0040505	-0.0869213
192.068	-0.00405078	-0.000951253
366.374	-0.00405347	-0.013385
650.208	-0.00405666	-0.0125915
108.481	-0.00407348	-0.00747851
986.556	-0.00408339	-0.033133
263.935	-0.00408632	-0.00480942
527.393	-0.00409147	-0.00608571
761.224	-0.00413264	-0.00700184
377.589	-0.00413734	-0.00798943
386.109	-0.00414386	-0.00340397
247.146	-0.00414623	-0.174747
416.373	-0.00416527	-0.0091407
1121.31	-0.00418278	-0.0232588
364.075	-0.0042031	-0.000788038
774.621	-0.00420977	0.00824281
351.992	-0.0042471	-0.027437
308.17	-0.0042806	-0.0154107
627.167	-0.00428367	-0.00081982
137.762	-0.00428893	-0.0188681
283.176	-0.00431352	0.000323914
589.41	-0.00432147	-0.00842219
265.931	-0.00433536	-0.00335119
748.508	-0.00433843	-0.0152014
421.146	-0.00434977	-0.0345795
181.963	-0.00436351	-0.00488439
205.514	-0.00437171	-0.00824785
407.333	-0.00438177	-0.0266751
385.294	-0.00439714	-0.0191939
499.064	-0.00440224	-0.00618079
251.002	-0.00440228	-0.0974573
190.006	-0.00441286	-0.0205378
122.062	-0.00445354	-0.0109516
283.156	-0.00445907	-0.017438
366.08	-0.00446683	-0.0148878
520.166	-0.00448879	-0.00614783
429.319	-0.00449411	-0.0178154
288.291	-0.00450064	0.0121559
319.15	-0.00450517	-0.0074258
648.165	-0.00451035	-0.0106677
439.338	-0.00452136	-0.00750169
1120.31	-0.00452403	-0.0314401
800.535	-0.00453716	-0.00141625
94.978	-0.0045449	-0.00660203
241.71	-0.00454659	-0.00967474
289.225	-0.00457289	0.00125011
397.294	-0.00457443	-0.00303461
124.044	-0.0045886	-0.00724324
436.11	-0.00459039	-0.00510579
234.014	-0.00460263	-0.0566657
314.27	-0.00460468	-0.00577446
495.297	-0.00460849	-0.0130177
198.15	-0.00462205	-0.00287563
383.081	-0.00463067	-0.025263
422.149	-0.00463128	-0.0133363
830.214	-0.00465092	-0.00903486
791.234	-0.00465708	-0.00609824
206.103	-0.00467748	-0.0101924
162.023	-0.00468374	-0.00781139
687.203	-0.00470667	-0.0146836
374.064	-0.00471135	-0.0173223
798.519	-0.00471278	-0.0226618
325.114	-0.00472617	-0.0117693
443.079	-0.00472859	-0.00710318
583.313	-0.00474353	-0.0107465
649.628	-0.00475205	-0.0104693
517.012	-0.00475844	-0.00453626
579.112	-0.00476717	-0.00235686
233.06	-0.00477301	-0.0148533
751.409	-0.00478033	-0.0234999
331.082	-0.00479795	-0.0124357
199.039	-0.00482471	0.00420337
222.99	-0.0048334	0.000469757
98.1133	-0.00484021	-0.00665432
613.183	-0.00486168	-0.0213905
415.073	-0.00488466	-0.00559222
306.12	-0.00493391	-0.0214546
162.995	-0.00495221	-0.0463533
268.948	-0.00502511	-0.00901106
515.156	-0.00506449	-0.0216027
444.116	-0.00506544	-0.0106198
434.806	-0.00506767	-0.00882422
540.144	-0.0050833	-0.00104804
361.112	-0.00509624	-0.00737277
749.514	-0.00517206	-0.007137
419.316	-0.00519965	-0.0210769
293.051	-0.00520359	-0.0108035
206.888	-0.00520851	-0.0115953
427.084	-0.00520984	-0.00858042
502.382	-0.00523616	-0.00540231
380.093	-0.00526122	-0.0118293
244.192	-0.00527211	-0.00887698
164.036	-0.00527509	-0.0207668
228.234	-0.00528203	-0.00406629
165.056	-0.00529402	-0.0200461
301.142	-0.00530593	-0.0109661
86.9929	-0.00530989	-0.0121209
115.088	-0.00531364	-0.0886567
427.356	-0.00534237	0.000817684
187.06	-0.0053678	0.0161514
577.125	-0.00537523	-0.00973742
335.26	-0.00538355	0.00120224
340.082	-0.00539189	-0.00519014
406.149	-0.00541618	-0.0156378
191.994	-0.00542531	-0.0261462
676.988	-0.0054345	-0.0473449
290.849	-0.00543587	-0.00691088
248.054	-0.00545598	-0.00739104
377.162	-0.00547108	-0.00753864
122.926	-0.00550576	-0.0173892
478.353	-0.00551648	-0.00796074
231.05	-0.00552129	-0.0185199
279.161	-0.00552455	-0.0104363
252.158	-0.00553452	-0.00501706
413.143	-0.00554483	-0.00957217
825.259	-0.00554557	-0.0199303
813.489	-0.00555423	-0.0114338
435.162	-0.00560598	-0.0022933
349.041	-0.00561447	-0.031529
750.217	-0.005626	-0.0145177
595.472	-0.00563756	-0.00509912
836.586	-0.00567774	-0.0139199
372.319	-0.00567806	-0.00912535
290.076	-0.00571127	-0.0440386
182.042	-0.00571643	-0.0108091
175.025	-0.00571731	-0.0516191
352.986	-0.00571767	-0.0497384
187.115	-0.00577556	-0.00917669
329.006	-0.00581033	-0.129801
442.076	-0.00583117	-0.0131253
426.102	-0.00583395	-0.0235734
305.158	-0.00584	0.00442414
211.171	-0.00585434	-0.00693028
167.092	-0.00585594	-0.0220485
158.019	-0.00588082	-0.0228691
350.291	-0.00588323	-0.00627774
780.228	-0.005959	-0.00946648
278.68	-0.00598736	-0.005032
370.114	-0.00600445	-0.00891447
382.084	-0.00602488	-0.0320757
259.194	-0.00604719	-0.00887968
572.159	-0.00607287	-0.0151429
334.296	-0.0060856	-0.0194479
198.535	-0.00609007	-0.00686927
147.046	-0.00612092	-0.0222026
303.087	-0.00614172	-0.00866697
313.331	-0.00614568	-0.00569654
292.074	-0.00616122	-0.0314051
302.174	-0.00616275	-0.0100936
750.406	-0.00616648	-0.0262702
377.049	-0.00617633	-0.0107766
376.319	-0.00619995	-0.00880495
251.187	-0.00620715	-0.0212751
317.289	-0.00626404	-0.00235431
437.346	-0.00628759	0.000126224
356.099	-0.0062993	-0.0165234
408.336	-0.00635438	-0.0122307
611.185	-0.00643086	-0.0426136
567.162	-0.00643309	-0.0134181
341.267	-0.00643338	-0.0183157
212.98	-0.00645342	-0.0270265
346.117	-0.00647406	0.000188702
213.061	-0.00648739	-0.0358038
138.261	-0.0065024	-0.00172266
192.988	-0.00650895	-0.0700307
593.168	-0.00652022	-0.00432973
123.046	-0.00653206	-0.0161568
407.059	-0.00653291	-0.0094598
612.183	-0.00654186	-0.0374998
242.102	-0.00655274	-0.00941819
317.086	-0.00656396	-0.00459082
359.118	-0.00657729	-0.00916023
405.123	-0.00663436	-0.0183763
418.135	-0.00665392	0.00142442
347.095	-0.00667408	-0.0111045
309.583	-0.00667511	-0.0136205
225.061	-0.00670259	-0.0217615
482.392	-0.00672897	-0.00649747
180.052	-0.00672972	-0.00692362
788.543	-0.00676939	-0.0043968
541.372	-0.00679609	-0.00549397
174.994	-0.00682221	-0.071896
245.08	-0.00685222	-0.0241247
440.117	-0.00686123	0.00690092
678.985	-0.00686397	-0.0417469
637.146	-0.00687724	-0.0132799
243.071	-0.00687744	-0.0183546
629.403	-0.00693336	-0.0107159
645.178	-0.00695298	-0.00648897
451.108	-0.00695817	-0.0184944
480.224	-0.00700702	-0.0525518
536.162	-0.00702203	-0.0305431
357.107	-0.00707534	-0.0155948
800.203	-0.00709296	0.00824264
569.403	-0.00710739	-0.0096326
533.347	-0.00715	-0.0120044
181.039	-0.0071693	-0.00830297
383.368	-0.00718249	-0.00855223
381.081	-0.00718371	-0.0827849
614.192	-0.00720145	-0.00702641
779.225	-0.00722546	-0.0257205
449.178	-0.00723403	-3.14553e-06
104.069	-0.00724	-0.00147148
150.057	-0.00726658	-0.019911
252.999	-0.00729513	-0.077818
381.352	-0.0073383	-0.00259354
453.355	-0.0073522	-0.00418587
310.092	-0.00737175	-0.0239824
296.134	-0.00737839	-0.00260357
387.117	-0.00746007	-0.0106686
94.7613	-0.00749792	-0.0146759
346.048	-0.00762561	-0.0103618
406.33	-0.00769	-0.0569951
212.853	-0.00771364	-0.00794872
230.249	-0.00773143	-0.00397076
263.238	-0.00773304	-0.0132793
253.051	-0.00773499	-0.00282791
184.062	-0.00774042	-0.0142276
118.088	-0.00776143	-0.0594291
824.256	-0.00777906	-0.032406
573.104	-0.00782589	-0.00907375
436.344	-0.0078326	0.00520086
549.101	-0.00783879	-0.00461224
566.171	-0.00786455	-0.0160789
749.214	-0.00786613	-0.0383108
168.058	-0.00791165	-0.00596111
601.158	-0.00796735	-0.0130787
261.135	-0.0079719	0.00657415
349.261	-0.0080087	-0.0229927
148.979	-0.00803478	-0.0185805
200.202	-0.00805932	-0.00468234
497.76	-0.00807263	-0.00543758
551.181	-0.00810786	-0.00704165
559.172	-0.0081113	-0.0200329
381.099	-0.00812225	-0.0201448
880.286	-0.00812876	-0.0206953
758.222	-0.00813478	-0.0130542
447.346	-0.00815354	-0.00437088
212.166	-0.00821536	-0.00745707
794.715	-0.00822145	-0.010409
281.268	-0.00824691	-0.00597869
266.175	-0.00826998	-0.00972514
434.362	-0.00829753	-0.00748573
354.337	-0.00832785	-0.00952926
228.078	-0.0083352	-0.008449
331.004	-0.00833798	-0.0761423
600.417	-0.00837733	-0.0116408
530.414	-0.00838115	-0.0110756
235.017	-0.00839378	-0.0136341
498.259	-0.00847096	-0.00328683
179.051	-0.00851587	-0.0312534
610.184	-0.008532	-0.0557637
745.229	-0.00853265	-0.00545197
120.083	-0.00855354	-0.0501588
274.275	-0.00861861	-0.00682517
412.083	-0.00863143	-0.0233961
619.165	-0.0086526	-0.0157733
285.299	-0.00865432	-0.0127628
382.072	-0.00874648	-0.0165233
433.182	-0.00876637	-0.00350905
686.202	-0.00876828	-0.0210509
341.049	-0.00884271	0.000519315
415.358	-0.00886386	-0.0036203
716.222	-0.00888291	-0.0118735
282.154	-0.00900446	-0.0472959
395.367	-0.00902564	-0.000800965
371.317	-0.0090506	-0.0209451
298.276	-0.009098	-0.0130743
287.238	-0.00914442	-0.0238117
494.285	-0.009153	-0.13097
256.083	-0.00918672	0.00325186
384.224	-0.00920541	-0.00151953
379.088	-0.00924465	-0.0234063
319.066	-0.00926306	-0.00247519
327.01	-0.009311	-0.13083
226.064	-0.00933328	-0.0235844
265.254	-0.00936473	-0.0111891
813.195	-0.00940464	-0.0136305
787.603	-0.00943134	0.0308952
794.213	-0.00945429	-0.00986142
311.315	-0.00951495	-0.0060306
319.305	-0.00956366	-0.0295478
797.551	-0.00957277	-0.00599659
197.066	-0.00957524	-0.0182729
778.248	-0.00963059	-0.0120753
177.057	-0.00968326	-0.0297164
392.288	-0.009716	-0.00935657
231.085	-0.00972776	0.0153384
204.021	-0.0097371	-0.0647998
369.385	-0.00973986	-0.000327463
714.234	-0.00982851	-0.00148271
774.505	-0.00987048	-0.027093
375.113	-0.00987889	-0.0445482
789.545	-0.00988072	0.00233864
933.516	-0.0098966	-0.00552164
886.245	-0.0100371	-0.0195354
829.211	-0.0100492	-0.0116495
796.547	-0.010087	-0.01899
493.281	-0.010088	-0.221087
331.101	-0.0101266	0.0357435
174.13	-0.0101337	-0.117612
390.13	-0.0102281	-0.0139163
182.083	-0.0102492	-0.0341905
94.6522	-0.0102568	-0.00894958
307.167	-0.0103495	-0.0341498
818.525	-0.0103729	-0.00696805
529.41	-0.0104059	-0.0195682
797.516	-0.0105337	-0.0297557
228.198	-0.0105684	-0.017673
481.387	-0.0106887	-0.0167189
718.527	-0.0106888	0.000845791
497.259	-0.0106953	-0.00267276
617.18	-0.0106955	-0.020685
348.991	-0.0107334	-0.0900005
983.648	-0.0108605	0.00975704
266.123	-0.0108681	-0.0114931
179.056	-0.0108724	-0.0230153
713.235	-0.0110145	-0.0071637
776.536	-0.0111234	-0.0070877
360.136	-0.0111746	0.000427705
507.366	-0.0112126	-0.00454455
363.072	-0.0112213	-0.00585481
501.379	-0.0112327	-0.0128407
350.988	-0.0113967	-0.0870918
411.11	-0.0114788	-0.0308502
792.56	-0.0114933	-0.0471772
205.1	-0.0115226	-0.0318718
250.179	-0.0115504	-0.0141509
309.132	-0.011553	3.20176e-05
190.99	-0.0115615	-0.0990483
442.398	-0.0117286	-0.0129037
376.159	-0.0117577	-0.0112285
220.119	-0.0117864	-0.0197675
975.543	-0.0118256	-0.00873562
748.212	-0.011864	-0.0681116
257.268	-0.01189	-0.00561428
684.203	-0.0119991	-0.0322209
827.232	-0.0120283	0.00584678
178.135	-0.0122068	-0.02812
793.269	-0.0123037	-0.0273966
354.176	-0.0123292	0.000175433
737.2	-0.0124257	-0.0188345
794.574	-0.0124504	0.0110547
747.497	-0.0125482	-0.00671868
746.494	-0.0125919	-0.0123811
431.385	-0.0126357	-0.00570375
162.909	-0.0126622	-0.00416411
394.302	-0.0127011	-0.0184057
685.204	-0.0127394	-0.0227273
188.053	-0.0127727	0.00234592
215.018	-0.0127826	-0.0418263
232.016	-0.0128092	-0.0845217
208.062	-0.0129149	-0.00092684
806.254	-0.0130704	0.00375621
309.095	-0.0130979	-0.0373048
230.992	-0.0131162	-0.0278173
778.222	-0.0132481	-0.049691
426.081	-0.0132706	-0.0194965
558.169	-0.0133451	-0.0384336
613.188	-0.0133676	-0.0150573
405.151	-0.01343	-0.0351295
799.218	-0.0136006	-0.0234909
208.062	-0.0136294	-0.0182093
414.272	-0.0136712	-0.00581244
226.182	-0.0139649	-0.0179826
413.363	-0.0139977	-0.00849868
358.114	-0.0139998	-0.0243516
321.316	-0.0140478	-0.00585904
157.015	-0.014315	-0.0715955
809.235	-0.0143938	-0.0132891
357.023	-0.0144704	0.000397956
830.488	-0.0147725	-0.000576933
212.057	-0.0148279	-0.108078
136.044	-0.0148463	-0.0901603
312.327	-0.0148722	-0.0102747
739.508	-0.0151062	-0.019807
166.088	-0.015193	-0.0685819
158.097	-0.0154259	-0.0545254
712.234	-0.0155751	-0.00344652
792.266	-0.0155807	-0.0459873
550.178	-0.0156756	-0.0174943
190.904	-0.0156798	-0.00300829
393.044	-0.0156876	-0.00283792
715.219	-0.0157117	-0.0251917
885.241	-0.0159358	-0.032495
616.177	-0.0159843	-0.0294487
374.11	-0.0167534	-0.0991083
793.563	-0.0169956	-0.00283482
775.534	-0.0170183	-0.00523867
280.265	-0.0173836	-0.0146482
982.644	-0.0174022	0.0075107
747.208	-0.0176507	-0.109375
1168.02	-0.0177063	-0.00519466
284.296	-0.0178748	-0.0285688
962.795	-0.0182138	4.28647e-05
805.25	-0.0183641	0.00644185
956.623	-0.0184442	-0.00565598
999.643	-0.0184528	-0.0100252
761.585	-0.0184863	0.0308624
441.394	-0.018549	-0.0213595
227.076	-0.0187483	-0.0234744
163.041	-0.0189679	-0.00577598
215.127	-0.0190245	-0.0323228
275.112	-0.0191776	-0.00425647
908.536	-0.0192353	0.00418367
1019.84	-0.0195139	-0.00400773
310.312	-0.0197484	-0.011398
391.285	-0.0198594	-0.0138677
1060.61	-0.0205487	0.000251316
345.116	-0.0205886	0.0114582
404.12	-0.0205902	-0.0324568
224.057	-0.0208687	-0.0571519
1020.34	-0.0208721	0.000559082
1167.35	-0.0209867	-0.00791853
242.068	-0.0210024	-0.0440104
167.055	-0.0212979	-0.0284154
888.562	-0.0213004	0.00908438
738.505	-0.021344	-0.0295632
318.301	-0.0213991	-0.0639098
777.245	-0.021456	-0.0253896
1167.68	-0.0216583	-0.00523504
380.096	-0.0218867	-0.0345292
195.051	-0.0220118	-0.0308457
998.639	-0.022282	-0.0108546
389.129	-0.0224708	-0.0311012
779.536	-0.0226553	-0.00970807
816.654	-0.0227775	-0.00122876
1020.09	-0.0227777	-0.000616969
1060.36	-0.0228136	-0.000264679
145.987	-0.0228479	0.000704721
961.576	-0.0231297	-0.00823464
798.224	-0.0231518	-0.0353274
777.219	-0.0232149	-0.0801935
717.525	-0.0233183	0.000483543
808.232	-0.0234716	-0.0250264
129.068	-0.0236464	-0.0341573
101.073	-0.0236733	-0.0760518
880.475	-0.0238499	-0.00109668
962.544	-0.023954	-0.000978138
962.044	-0.0244615	-0.00310903
340.35	-0.024609	-0.00793753
196.062	-0.0246526	-0.0564335
907.534	-0.0252972	0.00649657
413.267	-0.025343	-0.0188667
281.151	-0.0254235	-0.116192
613.482	-0.0255155	-0.0150904
393.298	-0.0255971	-0.0374035
256.265	-0.0257278	-0.0205687
283.284	-0.0259227	-0.0237768
234.114	-0.0264959	-0.000406379
557.166	-0.0268225	-0.0702408
359.132	-0.0274696	0.00432438
962.293	-0.0275576	0.000712894
410.107	-0.0278909	-0.0658958
884.543	-0.029982	0.0117336
955.616	-0.0313179	-0.0325963
178.052	-0.0319457	-0.0647205
778.533	-0.0319747	-0.0252912
760.579	-0.0326851	0.0402408
308.092	-0.0330185	-0.101246
229.143	-0.0357127	-0.0654667
716.521	-0.0360527	0.000230939
807.229	-0.0368812	-0.0386345
797.221	-0.0388762	-0.0609699
960.571	-0.0390801	-0.0218674
776.243	-0.0405603	-0.0457498
954.613	-0.0407007	-0.0429748
887.558	-0.0497293	0.0177703
959.568	-0.0504361	-0.0255599
388.125	-0.0515908	-0.0604801	C16H21NO10	HDMBOA-Glc (M)
204.104	-0.0516423	-0.0441093	C12H13NO2	indole-3-butyric acid
226.073	-0.0517799	-0.0697082		HDMBOA-Glc (fragment)
759.572	-0.0543923	-0.00962349	C42H80NO8P	diacylglycerophosphocholine (M+1)
194.047	-0.0545738	-0.0783841		HDMBOA-Glc (fragment)
282.28	-0.058925	-0.0523106	C18H35NO	amide derivative of octadecenoic acid (M)
339.346	-0.0631767	-0.0250656		amide derivative of docosenoic acid (M+1)
775.239	-0.0672161	-0.072329		HDMBOA-Glc (dimer)
166.052	-0.072619	-0.101258		HDMBOA-Glc (fragment)
758.568	-0.0773299	-0.0183823	C42H80NO8P	diacylglycerophosphocholine (M)
886.554	-0.086588	0.0313986	C54H76O10	M+1
885.551	-0.11115	0.0416275	C54H76O10
338.343	-0.124645	-0.0498958	C22H43NO	amide derivative of docosenoic acid (M)
