# Supplementary material for: Root inoculation with Pseudomonas putida KT2440 induces transcriptional and metabolic changes and systemic resistance in maize plants
Source: Front Plant Sci. 2015 Jan 13;5:719. doi: 10.3389/fpls.2014.00719 (PMC4292437; doi:10.3389/fpls.2014.00719)
Supplement: Supplementary file 4 [file DataSheet4.XLSX]

## Sheet: 5dpi
List of loadings and their corresponding values for PC1 and PC2 (leaves 5 dpi)
m/z	PC1	PC2
1133.8	-3.62638e-05	-0.0493533
1041.64	-0.00426595	-0.0478387
733.084	0.00846483	-0.046751
1145.8	0.00155918	-0.0454825
698.156	0.00426247	-0.0448485
136.077	0.00534689	-0.0441743
525.137	0.00898708	-0.0431107
732.11	0.00973115	-0.0426238
166.058	0.00409812	-0.0425436
337.055	0.0141412	-0.0423887
346.104	0.0115504	-0.0419796
108.046	0.0119615	-0.0418382
689.193	0.00926982	-0.0417997
687.188	0.0102092	-0.0417866
345.102	0.0119437	-0.0416225
183.05	0.0133181	-0.0414189
344.099	0.0119882	-0.0413406
688.192	0.0107046	-0.0413194
506.152	0.0108339	-0.0412348
1130.26	0.00743661	-0.0411541
731.107	-0.00143719	-0.0411374
164.036	0.0140089	-0.0408375
592.908	0.0170487	-0.0407938
507.154	0.013109	-0.0407015
182.047	0.013672	-0.0403592
231.992	-0.00138079	-0.0403486
1004.67	0.0141254	-0.0402972
322.107	0.012467	-0.0399151
379.025	0.0109786	-0.0398388
119.051	0.0142943	-0.0396013
355.068	0.0100055	-0.0393403
302.306	0.00543763	-0.0393307
671.193	0.0152263	-0.0389313
316.286	0.017155	-0.0387951
325.114	0.0189024	-0.0386593
880.282	0.00151103	-0.0386494
165.04	0.0158583	-0.038567
720.138	0.0122577	-0.0383397
593.308	0.0173954	-0.0383369
592.708	0.019902	-0.0381549
384.066	0.00457698	-0.0378911
134.046	-0.0107367	-0.0378197
1100.1	0.0114271	-0.0377929
326.088	0.0157414	-0.0377805
493.591	0.0193805	-0.0375461
1099.1	0.0115999	-0.037386
884.544	-0.00286343	-0.0373702
346.332	0.00771329	-0.0373454
1099.6	0.0141765	-0.0372614
1054.24	0.0159154	-0.0370963
857.709	-0.00703765	-0.037007
496.591	0.0155905	-0.0369212
205.098	0.00700546	-0.036724
595.105	0.019466	-0.0366061
399.091	0.00184394	-0.0365716
319.305	0.0179566	-0.0363703
182.083	0.017406	-0.036249
147.046	0.015943	-0.0362409
945.066	-0.0146953	-0.0361866
596.306	0.012673	-0.0361856
318.301	0.0197568	-0.0361479
251.071	-0.00840362	-0.0361363
494.092	0.0191672	-0.0360959
592.507	0.0208714	-0.0360679
1129.75	-0.00807885	-0.0360444
1100.6	0.0165813	-0.0360093
1028.44	-0.0112111	-0.0360011
188.072	0.00354126	-0.0359854
935.404	0.00427021	-0.0359417
122.028	0.00810778	-0.0358786
267.122	-0.0110461	-0.0358432
1142.6	-0.0136039	-0.0358276
493.924	0.0207547	-0.0358272
1099.85	0.0132752	-0.0358111
595.706	0.0184302	-0.0357969
1147.33	-0.0136613	-0.0357025
601.036	0.0159694	-0.0354666
879.876	-0.00791057	-0.0353741
592.307	0.0210831	-0.0353666
423.365	0.0141701	-0.035362
493.424	0.0203434	-0.0353258
219.028	0.0162866	-0.0352876
1142.82	-0.0190124	-0.035005
880.082	-0.0121453	-0.0350028
366.08	0.0176707	-0.0349866
710.173	0.0164648	-0.0349552
1099.35	0.0147908	-0.0349413
592.107	0.021526	-0.03491
378.052	0.0172997	-0.0348514
336.07	0.0180456	-0.0347633
739.63	0.0211005	-0.0347225
236.04	0.00424856	-0.0346813
907.533	-0.00400253	-0.0346515
317.289	0.0205575	-0.0344812
513.066	0.0182087	-0.0343933
1143.16	0.00590229	-0.0343175
156.079	-0.00849389	-0.0342159
1130	0.00307075	-0.0340284
204.104	0.00514247	-0.0339651
1031.55	0.00825644	-0.0338547
885.551	-0.00593317	-0.033845
886.554	-0.00601561	-0.0338316
591.906	0.0216391	-0.0336945
740.631	0.0216023	-0.033606
1180.12	0.0234369	-0.0335499
887.557	-0.00615884	-0.0335454
740.381	0.0227842	-0.0334404
298.098	-0.0192721	-0.0332947
808.571	0.000927013	-0.0332288
535.119	0.0176866	-0.0331378
186.959	0.00973045	-0.0331356
423.221	0.0196137	-0.0331003
377.062	0.00950861	-0.0330843
595.306	0.0196367	-0.0330817
179.036	0.0198799	-0.0330617
791.126	0.0227986	-0.0330134
709.169	0.0178955	-0.0329944
118.088	0.00133871	-0.0329881
165.056	0.0193707	-0.0328113
148.041	0.021372	-0.0327084
395.203	0.0134693	-0.0326562
203.095	0.0191013	-0.0324539
553.063	0.0228823	-0.032389
744.38	0.0216055	-0.0322991
740.131	0.0225757	-0.0322949
151.06	0.0184598	-0.0322812
649.266	-0.00538219	-0.0322332
1031.69	0.00728276	-0.0322239
706.161	0.0134054	-0.0321536
583.589	0.0129916	-0.0321282
377.049	0.0186664	-0.0320715
888.562	-0.007006	-0.03205
1092.98	-0.012869	-0.0319618
1028.64	-0.0115829	-0.0319498
1100.35	0.0159793	-0.0319339
113.534	0.00320178	-0.0319175
219.102	0.0121265	-0.0318795
210.104	0.0194653	-0.0318344
400.095	-0.0035346	-0.0316405
496.089	0.0195134	-0.0315631
1198.65	0.00684217	-0.0315388
917.542	-0.00681406	-0.0315196
792.13	0.0234602	-0.0314754
918.544	-0.00682259	-0.0314728
721.141	0.0146409	-0.0313883
221.028	0.0172282	-0.0313672
411.786	-0.00524699	-0.0312807
146.061	0.0190089	-0.0312328
382.069	0.00467024	-0.031152
369.088	0.0181547	-0.0311222
569.321	0.0121617	-0.0310478
595.907	0.0213371	-0.0310211
211.023	-0.0147302	-0.0310127
857.293	-0.0139612	-0.0310111
148.046	0.0238901	-0.0309534
328.126	0.0114595	-0.0309494
889.277	0.00658639	-0.030815
846.584	0.00765679	-0.0307525
935.131	0.0043765	-0.0307166
291.011	0.0154623	-0.0307086
1193.65	0.00508593	-0.0307015
320.307	0.0181553	-0.0306695
265.156	0.0132478	-0.0306348
496.759	0.0043869	-0.0306192
739.881	0.0237633	-0.030485
367.077	0.0206321	-0.0304557
138.508	0.019272	-0.030406
199.035	0.0169298	-0.0303865
879.484	-0.0107276	-0.0303806
793.106	0.023294	-0.0303387
476.163	-0.0119582	-0.0303076
419.784	0.00626654	-0.030297
819.99	-0.00997176	-0.030261
136.041	0.020307	-0.0302111
186.057	0.0212559	-0.0300972
894.533	-0.0138017	-0.0300208
220.032	0.0173751	-0.029923
1143.38	0.00669949	-0.0298892
1070.9	-0.0204656	-0.0298485
323.055	0.0191565	-0.0298413
794.109	0.0235588	-0.0298366
593.108	0.0247681	-0.0297278
120.067	0.00219858	-0.0296661
913.1	0.0237715	-0.0295223
524.373	0.0183104	-0.0294564
935.036	-0.0023027	-0.0293022
805.328	0.00901845	-0.0291872
86.0983	-0.00396889	-0.0290879
816.654	-0.00296393	-0.0290317
132.104	-0.00285602	-0.0288602
738.505	0.000366476	-0.0287445
161.137	0.016766	-0.0286672
817.658	-0.00272055	-0.0286378
110.756	0.0162136	-0.028637
331.082	0.0209469	-0.0286359
780.552	-0.00657598	-0.0283901
595.506	0.0227246	-0.0283844
396.206	0.0102302	-0.0283374
350.085	0.0232083	-0.0283172
455.039	0.0167486	-0.0283071
781.053	-0.0077078	-0.0282917
1198.9	-0.00673997	-0.0282805
351.091	0.0241403	-0.0281955
823.063	0.0228177	-0.0281845
553.438	-0.00865916	-0.0281713
1060.36	-0.00238521	-0.0281658
402.287	-0.0239272	-0.0280374
535.431	-0.00839469	-0.0279911
515.083	0.0243768	-0.0279566
1004.04	-0.0199418	-0.0279425
608.447	-0.00849265	-0.0279202
238.632	0.0207304	-0.0277378
534.618	0.0159245	-0.0276843
770.061	-0.00589878	-0.0276657
790.559	0.0122326	-0.0276103
149.06	0.0127215	-0.0275489
166.088	0.0141225	-0.0275327
420.792	-0.00905231	-0.0275231
145.03	0.0256639	-0.0274914
712.15	0.0216242	-0.0274748
150.057	0.0242353	-0.0274559
120.047	0.024951	-0.0274269
153.041	0.0219089	-0.0274033
781.556	-0.00748962	-0.0273517
428.037	0.0214371	-0.02733
561.125	0.0242993	-0.0272956
808.347	0.0249771	-0.0272581
536.436	-0.00817811	-0.02724
791.562	0.00997954	-0.0272129
904.104	0.0243994	-0.0271736
294.058	-0.00878073	-0.0271295
889.679	0.0190019	-0.0270507
328.104	0.0247766	-0.0269045
551.075	0.0235588	-0.0268851
631.046	0.0242022	-0.0268841
872.574	-0.0100347	-0.0267626
871.571	-0.0102055	-0.0267313
857.535	-0.0110432	-0.0266967
280.417	0.0207993	-0.0266577
168.067	0.0254493	-0.0266349
760.088	0.0238861	-0.0266094
167.091	0.0164336	-0.0265994
88.0399	-0.0173298	-0.0265856
873.577	-0.00999587	-0.0265471
749.077	0.0227806	-0.0265467
168.031	0.0214955	-0.0265097
1198.15	0.00651978	-0.0263948
1180.37	0.023547	-0.0263492
739.508	0.00236812	-0.0263272
1197.65	0.00928995	-0.0262152
960.535	0.0247983	-0.0261203
1194.4	0.00504985	-0.0260943
716.442	-0.0229699	-0.0260533
344.114	0.0153578	-0.0260157
744.131	0.0204908	-0.0259676
385.077	0.0254856	-0.0258653
461.28	0.0167086	-0.0258369
340.083	0.0170287	-0.0258196
1179.62	0.0253778	-0.0258112
1193.4	0.00266284	-0.0257987
1193.9	0.0034731	-0.025765
168.061	0.0165994	-0.0256998
192.558	-0.00211375	-0.0256976
1060.86	-0.00577649	-0.0256788
425.031	0.0203502	-0.0256271
1129.38	0.0262296	-0.0255948
711.147	0.0216317	-0.0255832
343.13	0.0202333	-0.0254983
880.475	-0.00814043	-0.0254768
423.033	0.0262183	-0.0254747
478.331	-0.00618096	-0.0254701
247.647	0.0216038	-0.0254237
407.06	0.0261404	-0.0253971
903.503	0.0261151	-0.0253843
120.082	0.0117018	-0.0253796
1133.12	0.0259205	-0.0253371
960.935	0.0241997	-0.0252325
964.733	0.0238507	-0.0252065
460.278	0.0158964	-0.0251048
479.334	-0.00792335	-0.0251016
807.344	0.0257508	-0.0250949
1100.85	0.0223557	-0.0250832
209.96	-0.00935716	-0.0249997
743.878	0.0222242	-0.0249963
421.295	-0.0125954	-0.0249805
129.14	0.0206546	-0.0249797
248.149	0.0216999	-0.024979
328.119	0.0132112	-0.0249018
401.284	-0.0256946	-0.0247587
1197.9	0.0151451	-0.02473
1130.38	0.0260203	-0.0245559
903.904	0.0260261	-0.0245118
457.147	0.00669192	-0.0245043
1194.65	0.00502806	-0.0244878
229.204	0.0212795	-0.0244858
280.007	0.0139582	-0.024456
332.086	0.0201985	-0.0244552
110.062	0.0246917	-0.0244466
116.072	-0.00619261	-0.0244433
162.024	0.0247842	-0.024438
183.087	3.39165e-06	-0.0243864
496.423	0.0163998	-0.0242796
353.051	0.0264222	-0.024219
608.393	0.021406	-0.0241656
695.124	0.0269841	-0.0241625
639.155	0.0253399	-0.0240803
265.087	0.0219866	-0.0240639
330.083	0.0238211	-0.0240426
1060.61	-0.00806939	-0.0239713
386.109	0.0208669	-0.0239522
247.145	0.0222529	-0.0239334
889.477	0.0165888	-0.0239238
363.574	0.0121951	-0.0238702
502.329	-0.0187932	-0.0238405
413.087	0.0132929	-0.0238163
966.708	0.00339908	-0.0237934
732.55	-0.0200917	-0.0237235
385.055	0.0121822	-0.0236813
434.167	0.0237901	-0.023674
314.088	0.0212319	-0.0236321
170.14	0.0244237	-0.0235917
903.145	0.0267431	-0.0235296
1128.88	0.0268718	-0.0234937
1129.63	0.0274004	-0.02349
743.136	0.0231247	-0.0234756
139.752	0.0126095	-0.0234699
531.078	0.0152869	-0.0234312
533.093	0.0263342	-0.0234271
822.057	0.0248425	-0.0234175
92.941	0.0203868	-0.0233964
1194.15	0.00411846	-0.0233735
312.109	0.0250701	-0.0233621
1133.38	0.0266554	-0.0233539
1134.13	0.0212731	-0.0232248
424.036	0.0256059	-0.0232021
230.207	0.0200477	-0.0230911
495.288	0.022839	-0.0230567
892.591	-0.0231986	-0.0230359
881.477	-0.00946303	-0.0230257
519.139	0.0238438	-0.0229392
281.137	-0.010182	-0.0228699
1029.04	0.00795902	-0.0228598
241.555	0.0216523	-0.0228499
651.442	-0.0136216	-0.0228016
266.091	0.0216331	-0.0228
207.06	0.00870086	-0.0227916
104.732	0.0172853	-0.0227206
1199.14	0.00274344	-0.022691
302.125	0.0199205	-0.022686
1129.13	0.0273141	-0.0226545
1129.88	0.0275954	-0.0225791
177.056	0.027417	-0.0225709
180.053	0.0239949	-0.0225706
354.055	0.026922	-0.0225671
1130.51	0.0151831	-0.0225176
106.051	0.00155366	-0.0225041
173.008	0.020513	-0.0224985
1134.38	0.0245793	-0.022487
110.221	0.0111084	-0.0224073
281.151	0.0235581	-0.0223979
181.528	0.0105789	-0.0222903
614.432	-0.0209487	-0.0221784
1060.11	-0.0053123	-0.0221682
363.072	0.0129455	-0.0221591
823.338	0.025925	-0.0220965
650.437	-0.0130343	-0.0220565
339.055	-0.00573146	-0.0220201
241.403	0.0229713	-0.0220174
1134.62	0.0200756	-0.0220124
323.079	0.012143	-0.0219948
903.703	0.0259061	-0.0219388
1015.81	0.0205236	-0.02193
493.282	0.0238212	-0.021844
619.146	0.0195908	-0.0218414
235.076	0.0266875	-0.0217891
822.583	0.00410066	-0.02177
204.058	-0.0104597	-0.0217498
429.406	-0.0155858	-0.0215352
331.137	0.0265998	-0.0214787
1198.4	0.00685131	-0.0214762
298.275	0.0264992	-0.0214407
282.154	0.0239308	-0.0214215
1133.63	0.0267611	-0.0214068
325.06	0.0255673	-0.0213661
573.105	0.0219144	-0.0213446
329.106	0.0252927	-0.0213009
141.751	0.00107527	-0.0212954
152.058	0.0225653	-0.0211783
1130.13	0.0269398	-0.021165
1194.9	0.00877025	-0.0211453
236.074	-0.00383345	-0.0211358
213.542	0.0236574	-0.0210904
1030.77	0.00204865	-0.0210687
180.031	0.0262266	-0.021054
761.58	-0.0143433	-0.0210392
153.205	0.0240222	-0.0210211
758.568	-0.0127979	-0.0209893
286.046	0.0156837	-0.0209858
149.054	0.015648	-0.0209667
183.534	0.0170873	-0.0209617
636.299	0.0234828	-0.0209505
408.063	0.0268228	-0.0209419
257.971	0.0186548	-0.0209418
759.572	-0.0128402	-0.0209169
741.158	0.026185	-0.0209135
365.15	0.0216193	-0.0208902
407.749	-0.0122934	-0.0208507
288.063	-0.00904989	-0.0208291
494.285	0.0239676	-0.0207951
153.056	0.025734	-0.0207814
298.149	0.0215811	-0.0207772
152.036	0.0261984	-0.020745
611.187	-0.00358123	-0.020611
185.065	0.0219817	-0.0206067
725.138	0.0249771	-0.0205179
164.072	-0.00454078	-0.0203981
1199.39	0.00498846	-0.0203901
198.073	0.0068725	-0.0203845
760.575	-0.0136533	-0.0202999
274.084	0.00149546	-0.0202937
179.05	0.0265685	-0.0202822
203.055	-0.0128374	-0.0202364
639.216	-0.0205723	-0.0202226
718.528	-0.00964125	-0.0202218
1024.55	0.0235425	-0.0201486
145.53	0.0258321	-0.0201225
1112.1	0.0127908	-0.0200474
261.146	0.0190944	-0.0200278
786.592	-0.0140097	-0.0199711
1059.86	-0.00543561	-0.0199602
250.004	0.00972696	-0.0199234
384.052	0.026041	-0.019906
382.075	0.0252416	-0.0198934
1199.64	0.00279255	-0.0198523
1133.88	0.0263953	-0.0197511
190.038	0.000479502	-0.0196721
1118.85	-0.0256551	-0.0195483
913.702	0.0270195	-0.0194891
1171.38	0.0276648	-0.0194121
760.59	0.0237351	-0.01936
379.12	-0.0119443	-0.0193451
423.151	0.0252266	-0.0193403
462.089	-0.00190984	-0.0192842
830.088	-0.0158055	-0.0192829
296.074	-0.0181978	-0.0192448
373.101	0.0218885	-0.0192249
1038.11	-0.0157384	-0.0191715
140.036	0.0276295	-0.0191522
859.494	-0.0157091	-0.0190349
650.437	0.020683	-0.0190146
280.202	0.024366	-0.0189821
309.096	0.0268703	-0.0189516
1015.56	0.0217839	-0.0189221
171.022	-0.0146157	-0.0188188
1199.66	0.0281151	-0.01879
904.148	0.0258513	-0.0187283
716.521	-0.0111038	-0.0186947
204.949	0.0189412	-0.0186641
219.582	-0.00347195	-0.0186565
296.169	0.0230402	-0.0186483
969.931	0.027405	-0.018639
413.005	0.0226271	-0.0186184
334.091	0.0253684	-0.0185918
789.668	-0.0193967	-0.0185038
393.279	0.0240355	-0.0184942
411.926	0.0155771	-0.0184684
1130.76	0.0211092	-0.0184313
516.086	0.0264991	-0.0183896
1195.15	0.00456303	-0.0183748
283.156	0.0246689	-0.0183489
717.525	-0.0109969	-0.0182326
220.046	0.0179099	-0.0181441
719.178	0.0258415	-0.018135
146.167	0.0281737	-0.0180932
798.564	-0.0058124	-0.0180404
119.054	-0.00726185	-0.018025
831.293	-0.0163225	-0.0180078
907.502	0.0275079	-0.0180038
284.03	0.0260329	-0.0179972
429.174	0.0217375	-0.0179671
960.134	0.0278825	-0.0179561
1037.86	-0.0160318	-0.0179479
831.09	-0.0178914	-0.0179375
496.34	0.0272516	-0.017921
192.055	0.00794513	-0.0179118
324.092	0.0256389	-0.017907
308.092	0.0273693	-0.0178931
395.07	0.0137243	-0.0178763
830.689	-0.014663	-0.0178376
360.094	0.0268431	-0.0178244
884.475	-0.0114213	-0.0177451
410.925	0.0126889	-0.0177169
137.762	0.0270438	-0.0175987
1101.59	-0.0088104	-0.0175961
273.084	0.00785131	-0.017587
350.086	0.0258529	-0.0175834
970.333	0.0274619	-0.0175761
666.433	-0.0105592	-0.0175724
229.157	0.0136886	-0.0174805
303.977	0.0200253	-0.0174618
1171.62	0.0278604	-0.0174098
1141.87	0.0281451	-0.0174086
960.736	0.0263614	-0.0173675
762.227	0.0242797	-0.0173055
638.215	-0.0230697	-0.0173055
295.166	0.0220592	-0.0172088
1038.36	-0.016775	-0.0171799
382.929	0.0201483	-0.0171534
635.296	0.0272745	-0.0170933
352.062	0.0235735	-0.0170122
104.51	0.0241313	-0.0170117
1171.12	0.0273998	-0.0170093
412.083	0.0172084	-0.0169996
423.008	0.0233659	-0.0169536
960.335	0.0274505	-0.0168882
475.013	0.0107546	-0.0168643
396.252	0.0263283	-0.0167559
102.057	0.0144539	-0.0167271
398.049	0.0277144	-0.0167144
615.168	0.0274891	-0.0166755
543.133	0.0253084	-0.0166545
816.475	-0.00655796	-0.0166291
436.294	0.014543	-0.0166072
273.584	0.0141308	-0.0165804
769.558	-0.0156408	-0.0165727
227.987	0.0162354	-0.0165303
586.16	0.0259997	-0.0165138
330.119	0.0278905	-0.0164694
310.091	0.0276928	-0.0164557
129.14	0.0276182	-0.0164194
172.98	-0.00795603	-0.0163808
799.569	-0.00654383	-0.0163321
495.243	0.0273504	-0.0163014
1179.87	0.0277915	-0.0162777
252.074	-0.00604279	-0.0162772
757.557	-0.0117427	-0.0162555
243.838	0.0172833	-0.0162401
166.959	0.0189335	-0.0162173
229.143	0.0269008	-0.016128
111.286	0.0221751	-0.0160078
761.086	0.0184634	-0.0159555
198.042	0.0272027	-0.01591
802.532	0.00210333	-0.0158432
596.107	0.0219322	-0.0158407
494.239	0.0270623	-0.0157709
449.333	0.000284631	-0.0157698
1061.11	-0.00687818	-0.0157601
230.146	0.0279025	-0.0157527
360.109	0.0257521	-0.0157383
848.623	0.0198184	-0.0157189
661.482	0.0239656	-0.0155938
158.083	0.0208673	-0.0155361
296.944	0.0211549	-0.0155212
557.167	0.0232734	-0.0154729
1140.87	0.0259375	-0.0154202
830.489	-0.0163032	-0.0154199
248.034	0.0272337	-0.0153907
187.531	0.0198645	-0.0153742
704.215	0.0252881	-0.0153033
259.207	0.0102999	-0.0152786
830.89	-0.0165159	-0.0152468
913.3	0.0277659	-0.0152367
1171.88	0.0271096	-0.0152097
1180.33	0.0266119	-0.0151941
199.044	0.0275757	-0.0151081
437.345	0.00447045	-0.0151026
311.094	0.026529	-0.0150573
1112.35	0.0267393	-0.014967
397.063	0.00428069	-0.0148909
414.432	-0.0275139	-0.014869
567.147	0.0259835	-0.0148662
678.471	0.0234467	-0.0148651
145.787	0.022614	-0.0148531
913.501	0.0268064	-0.014789
242.1	0.0143208	-0.0147675
105.072	0.0274882	-0.0147569
321.151	0.0229333	-0.0147389
170.407	0.0252604	-0.0147316
215.053	0.00415189	-0.0147022
685.152	0.0256538	-0.0146727
241.248	0.024814	-0.0146459
351.068	0.0129601	-0.0146067
604.086	0.0238997	-0.0145927
983.535	-0.0244032	-0.0145892
761.223	0.0268099	-0.0144448
94.6517	-0.00611923	-0.0144182
819.824	0.00609067	-0.0144137
169.963	0.00802102	-0.0143843
390.104	0.0226998	-0.0143561
383.063	0.0176176	-0.0143554
101.046	-0.0128826	-0.014341
716.497	0.0236611	-0.0143271
904.404	0.0266792	-0.0142743
672.424	-0.00846777	-0.0141971
489.297	0.0200423	-0.0141911
830.289	-0.015397	-0.0141652
704.485	0.0205067	-0.0141028
756.552	-0.0156841	-0.0140327
184.062	0.0248629	-0.0140162
605.021	0.0207311	-0.0140046
1094.58	-0.00476391	-0.0139941
961.135	0.0275536	-0.0139613
133.061	-0.0162457	-0.0139314
436.343	0.0125641	-0.01392
1141.62	0.0288521	-0.0138769
230.992	0.0230645	-0.0137928
458.041	0.0167168	-0.0137927
490.302	0.0209534	-0.013648
121.067	0.026352	-0.0136136
722.173	0.0200456	-0.0136038
646.181	0.0229035	-0.0135895
662.439	0.0156584	-0.0134923
293.117	0.0279878	-0.0134853
842.55	-0.0251751	-0.0134771
160.135	0.029117	-0.0133762
435.29	0.0221647	-0.0133634
123.046	0.0282782	-0.013344
205.103	-0.0102241	-0.0133318
426.082	0.0193049	-0.0132647
630.135	0.0277007	-0.0132439
448.33	0.00228451	-0.0132301
1142.12	0.0263228	-0.0132227
140.501	0.0209096	-0.0131747
409.017	0.022024	-0.0131726
234.058	-0.00653761	-0.0131494
464.327	-0.00148117	-0.0131445
777.219	0.0284934	-0.0131173
222.078	0.0271257	-0.013084
1141.12	0.0294298	-0.0130705
796.545	0.00791844	-0.013051
108.479	0.00635696	-0.0130507
520.354	0.0270319	-0.0130356
259.084	0.0286237	-0.0130209
1037.61	-0.0174955	-0.0130001
259.015	0.0212511	-0.0129364
238.013	-0.00320927	-0.0129211
282.014	0.0116155	-0.0128993
787.495	0.00640192	-0.0128686
122.098	0.0281607	-0.0128458
465.001	0.0237282	-0.0128413
437.16	0.00679333	-0.0127611
361.125	0.0272558	-0.0127209
824.341	0.0265708	-0.0127089
1020.59	-0.0110963	-0.0127075
1069.59	-0.0226727	-0.0126931
745.258	0.0106429	-0.0126845
390.782	-0.0143016	-0.01265
194.047	0.0288333	-0.0126434
408.072	-0.010688	-0.0126408
627.166	0.0240621	-0.0126339
597.158	0.0261995	-0.012609
249.044	0.019616	-0.0126021
237.113	0.0264373	-0.0125197
786.172	0.0288977	-0.0124874
1181.33	0.0278336	-0.0124372
171.934	0.0148546	-0.0124317
903.593	0.0089621	-0.0123952
409.037	-0.00688659	-0.0123738
759.445	0.0281237	-0.0123114
346.048	0.0276384	-0.0121768
280.089	-0.00325899	-0.01217
146.032	0.0260726	-0.0121627
1019.06	0.027469	-0.0121433
251.187	0.0207783	-0.0121007
983.286	-0.0239948	-0.0120934
838.562	-0.00527591	-0.0120823
141.501	0.00290692	-0.0120804
166.052	0.0284718	-0.0120402
807.229	0.0240122	-0.0120386
374.109	0.0287157	-0.0120118
359.083	0.0266888	-0.0119775
300.492	0.0203844	-0.0119625
200.547	-0.00890551	-0.0119566
625.177	0.0278385	-0.0119314
415.072	0.0268411	-0.0119213
1141.37	0.0294629	-0.0118282
935.677	0.0233538	-0.0117959
1134.15	0.0289751	-0.0117582
101.183	0.0268927	-0.0117319
252.219	-0.00506375	-0.0117268
1119.29	-0.0229064	-0.011696
447.326	0.00329365	-0.0116935
841.49	-0.0233203	-0.0116641
623.125	0.0262136	-0.0116369
154.052	0.0271876	-0.0116113
747.208	0.029188	-0.0115622
88.1138	0.0265663	-0.0115469
1056.09	-0.0100124	-0.0115113
797.221	0.0168097	-0.0114891
423.288	0.0255356	-0.0114748
566.171	0.0267438	-0.0114556
1119.48	-0.0231686	-0.0114509
518.152	0.0271653	-0.0114101
396.108	-0.00869516	-0.0114071
346.082	0.0235896	-0.0112864
645.178	0.0240366	-0.0112788
360.133	0.0252489	-0.0112763
1015.06	0.0263672	-0.0112752
411.11	0.0187042	-0.011271
691.457	-0.0197144	-0.0112065
145.932	-0.0128771	-0.0111559
247.13	0.023596	-0.0111325
220.119	0.0271139	-0.0111077
372.094	0.0281698	-0.0110388
577.125	0.0284282	-0.01102
745.229	0.0279295	-0.0109658
1119.1	-0.022797	-0.0109546
379.089	0.0197136	-0.0109259
181.052	0.0227519	-0.0109043
598.174	0.0292573	-0.0108718
178.053	0.0295836	-0.01085
650.208	0.0260413	-0.0107826
970.132	0.0289961	-0.0106746
122.539	0.0176562	-0.0106515
308.169	0.0238825	-0.0106026
256.984	0.0241344	-0.0106024
808.233	0.024729	-0.0105957
163.041	0.0296253	-0.0105774
367.155	-0.00601867	-0.0105665
537.166	0.0284447	-0.0105432
748.212	0.0290198	-0.0104715
1056.84	-0.0126662	-0.0104115
177.041	0.0289816	-0.0104107
233.082	0.0277567	-0.0104069
186.972	-0.00576166	-0.0103973
778.222	0.0289112	-0.0103593
613.154	0.0269941	-0.0103014
793.052	-0.0187637	-0.0102779
809.235	0.0250653	-0.0102493
214.062	0.0266112	-0.0101852
568.151	0.0231	-0.010182
1014.31	0.02608	-0.010163
167.055	0.0287393	-0.0101622
810.237	0.0238944	-0.0101476
1024.3	0.0230913	-0.0101459
131.049	0.022398	-0.0101438
150.056	0.0296964	-0.0101078
626.18	0.0286472	-0.0101064
404.12	0.0274117	-0.0100894
235.057	-0.00768375	-0.0100865
114.129	0.0291537	-0.0100457
616.177	0.0294691	-0.0100077
307.166	0.0247087	-0.0100024
325.114	0.00510814	-0.00998618
563.174	0.0170941	-0.00998015
390.675	-0.00194252	-0.00997306
1119.72	-0.0249279	-0.00991406
105.956	-0.0212612	-0.00980904
772.475	0.0134754	-0.00980358
209.082	0.0282476	-0.0097336
779.225	0.0285678	-0.00969788
377.541	0.022766	-0.00969683
788.542	0.0262845	-0.00965973
410.107	0.0193228	-0.00965327
356.099	0.0223001	-0.00960074
536.162	0.029732	-0.00958645
375.113	0.0292564	-0.0095699
422.305	0.00525246	-0.00951249
402.104	0.0292753	-0.00951013
749.214	0.0291461	-0.00950314
394.283	0.0255811	-0.0094529
616.17	0.0140253	-0.00944462
1014.81	0.026549	-0.00941896
856.657	-0.0112043	-0.00940975
520.165	0.0267179	-0.00935382
1111.1	0.0157695	-0.00935182
1195.4	0.00700889	-0.00934424
305.056	0.026759	-0.00933552
524.223	0.00656896	-0.00929142
212.057	0.0290841	-0.00928813
785.582	-0.0183207	-0.00925693
145.051	0.000292326	-0.00921294
117.035	0.0278688	-0.00919882
609.643	0.0251666	-0.00919471
391.175	-0.000988979	-0.00918551
1120.31	0.0294786	-0.00918376
907.903	0.0242248	-0.0091485
390.174	-0.00123168	-0.00906231
141.961	-0.0124608	-0.00905152
455.041	0.0267869	-0.00904684
461.079	-0.0084079	-0.00899452
130.527	0.00863822	-0.00898983
409.018	0.0299538	-0.00896595
210.077	0.028927	-0.00893994
477.055	-0.00965267	-0.00889407
1133.15	0.0297415	-0.00888844
405.008	-0.000896959	-0.00886785
1015.31	0.0259437	-0.00885723
347.05	0.0259891	-0.00884591
455.296	0.026795	-0.00880725
138.057	0.0178857	-0.00879131
135.046	0.0289847	-0.0087804
550.165	0.0291252	-0.00875257
1056.34	-0.0119018	-0.00870774
641.214	-0.0230297	-0.00868086
716.222	0.0293684	-0.00866258
416.111	0.027171	-0.00863586
449.177	0.0214746	-0.00861714
472.094	0.0228841	-0.00860848
518.325	0.0270554	-0.00856213
369.153	0.0275418	-0.00851823
249.15	0.0193396	-0.00851183
447.135	-0.00282655	-0.00849329
1056.59	-0.0157002	-0.00846563
614.181	0.0292968	-0.00845606
325.058	0.0264756	-0.00841973
219.081	-0.00284234	-0.00828681
1094.73	-0.00425911	-0.00827803
174.078	0.0293168	-0.00826412
343.125	0.0132955	-0.00824301
617.18	0.0296478	-0.00824225
816.275	-0.0106206	-0.0082263
737.201	0.0295676	-0.00821292
660.423	0.0171932	-0.00820878
89.5679	0.0172921	-0.00819142
181.963	-0.00162761	-0.00814476
208.976	-0.00835621	-0.00813809
849.626	0.0249755	-0.00812039
406.149	-0.00225844	-0.0080866
558.17	0.0247892	-0.00808301
569.127	0.0260025	-0.00807906
445.163	0.0265824	-0.00807182
779.067	0.0273672	-0.00805369
137.948	0.0272813	-0.00804808
197.065	0.0283737	-0.0079919
505.25	-0.000574941	-0.00798365
715.219	0.0297186	-0.00797825
195.05	0.0290349	-0.00797132
196.062	0.02824	-0.00796023
122.062	0.0287451	-0.00790112
1021.09	-0.0167943	-0.00786679
301.016	-0.0132095	-0.00784839
377.589	0.0236986	-0.00782053
187.182	0.026629	-0.0078151
763.096	0.0292854	-0.00778924
645.452	-0.00666806	-0.00778437
181.039	0.0255236	-0.00777848
245.101	-0.00275095	-0.00777191
683.145	0.029155	-0.00776704
137.062	0.0286683	-0.00776236
141.019	0.0295302	-0.0077578
264.114	-0.00266485	-0.00767269
1014.56	0.0280835	-0.00766784
95.0145	0.029307	-0.00765344
475.177	-0.00912196	-0.00765011
123.044	0.0293735	-0.00761049
241.156	0.0277471	-0.00760604
265.113	-0.00126719	-0.00753568
254.946	0.0233144	-0.00751626
969.731	0.028219	-0.00750401
742.532	-0.0159781	-0.00750259
684.148	0.0288428	-0.0074569
767.211	0.0269645	-0.0074387
479.12	0.0272406	-0.00742176
1018.56	0.0270414	-0.00741207
211.171	0.027349	-0.00739723
167.457	0.0234613	-0.00737407
480.224	0.0286906	-0.00737335
269.108	0.0251584	-0.007336
559.167	-0.00285216	-0.00731263
750.217	0.0285588	-0.00726761
395.021	0.0285526	-0.00726179
225.061	0.0265749	-0.00724997
191.04	0.00283655	-0.0072469
439.138	-0.00148796	-0.00722886
224.057	0.0259334	-0.00720916
1061.36	-0.0141104	-0.00720299
1122.32	0.029096	-0.00717313
544.054	0.0244013	-0.00715761
618.182	0.0299762	-0.00715575
163.062	0.00282739	-0.00715474
241.709	0.0212171	-0.00714682
684.164	0.0290769	-0.00714539
398.163	-0.00159031	-0.00708622
359.132	0.0246902	-0.00707818
405.123	0.0268466	-0.00707014
575.062	0.028827	-0.00700213
530.211	-0.0039128	-0.00699825
1020.34	-0.00983984	-0.00696403
571.143	0.0282399	-0.0069637
362.13	0.0258498	-0.00696308
321.074	-0.00375494	-0.00695765
669.166	0.026173	-0.00694454
503.027	0.0199564	-0.00692688
273.169	0.0261748	-0.00690875
231.052	0.0125525	-0.00689755
303.039	-0.0119263	-0.00689547
381.1	0.0298135	-0.00683006
1062.34	-0.0164561	-0.0068295
303.108	0.0137221	-0.0067943
361.111	0.0112487	-0.00677946
624.033	0.0255801	-0.00677482
445.114	0.0268702	-0.00673055
1057.09	-0.0153812	-0.00672901
1018.81	0.0250758	-0.00672832
155.055	0.0246401	-0.00671179
321.119	0.0153513	-0.00668369
1111.84	0.028447	-0.00668182
380.096	0.029954	-0.00667635
179.056	0.0297449	-0.00667008
158.964	-0.00954741	-0.00664151
271.568	0.0258819	-0.00662096
964.333	0.0261603	-0.00661814
358.115	0.0294758	-0.00661575
529.208	-0.00409113	-0.00661379
271.068	0.0264144	-0.00660735
233.057	0.0132357	-0.00655395
268.105	0.0248958	-0.00652985
347.132	0.0293542	-0.00652773
206.029	-0.00837416	-0.00652427
481.227	0.027299	-0.00652248
557.114	0.0246979	-0.00651628
213.061	0.0286431	-0.00646912
227.075	0.0215261	-0.00644026
164.668	0.0091014	-0.0064255
565.156	0.0295346	-0.00640927
457.072	0.0267141	-0.00640789
781.32	-0.0176719	-0.00639031
419.167	0.0159368	-0.00637721
398.664	-0.0014693	-0.00637331
359.117	0.0289148	-0.00636585
243.229	0.0258832	-0.00634494
396.024	0.027934	-0.00630785
605.636	0.0284996	-0.00630652
1057.59	-0.0168261	-0.00627947
89.3581	0.0256724	-0.00625467
493.027	-0.00927708	-0.00625134
415.182	-0.000551064	-0.00625026
506.254	-0.000424188	-0.00622529
308.557	0.0261002	-0.00621424
138.261	0.00228802	-0.00620956
752.075	0.00442207	-0.00620915
272.103	-0.00328553	-0.00599248
90.0566	0.00879149	-0.00598656
740.521	-0.0155275	-0.00594362
611.161	0.029682	-0.00592487
575.564	0.024835	-0.00588974
743.537	-0.0158586	-0.00588291
278.091	0.00954471	-0.00585677
551.166	0.0288395	-0.00583709
374.123	0.0272648	-0.00582685
297.146	0.0278004	-0.00582121
430.409	-0.0109116	-0.00577469
612.164	0.0299534	-0.00576197
459.224	0.0273045	-0.00574599
242.068	0.0265605	-0.00567732
591.172	0.0289114	-0.00567152
702.47	0.0236369	-0.00565853
197.031	0.0197125	-0.00559891
339.13	0.0192963	-0.00559605
401.178	0.028152	-0.00558211
204.567	0.0106567	-0.00555984
184.075	-0.0111281	-0.00555628
319.013	-0.0101177	-0.00553386
460.204	0.0144102	-0.00552785
321.575	-0.00573027	-0.0055241
558.162	-0.00328867	-0.00551953
454.294	0.0290954	-0.00551886
1020.84	-0.0131076	-0.00550813
645.102	0.0259578	-0.0055048
634.146	0.0290181	-0.00548756
250.048	0.0158788	-0.00546258
264.616	-0.0015145	-0.00545062
1121.31	0.0282307	-0.00541898
560.168	-0.00383351	-0.00539342
254.133	0.000785505	-0.00537036
208.062	0.02744	-0.00534663
463.068	-0.0119482	-0.00532626
549.161	0.0296662	-0.00531017
741.525	-0.0153453	-0.00527135
1058.09	-0.0200115	-0.00526285
592.175	0.0284856	-0.00524595
362.115	0.0134318	-0.00521234
91.0753	-0.00120481	-0.00520409
775.24	0.0200074	-0.00518253
481.205	0.0270291	-0.00516633
395.059	0.0221949	-0.0050963
292.089	0.00340911	-0.00508824
355.282	0.0204548	-0.00508077
964.533	0.0243882	-0.00506515
288.06	0.0279965	-0.00506443
243.071	0.0273532	-0.00505261
226.073	0.0214309	-0.00505134
253.13	0.00016505	-0.00500155
782.062	-0.0149899	-0.00498989
764.099	0.0297027	-0.00498278
1150.32	0.0295065	-0.00497951
803.54	0.0152233	-0.00496538
190.544	0.0220911	-0.00496402
429.243	0.0209781	-0.00492343
458.104	0.016816	-0.00491928
653.135	0.0298526	-0.00489841
527.156	0.0235141	-0.00488624
211.053	0.0266378	-0.0048329
628.448	-0.0249895	-0.00482068
293.085	0.00349799	-0.00479727
492.021	-0.0105827	-0.00479659
451.195	0.0149686	-0.00477115
773.477	0.0106915	-0.00475517
648.166	0.0299929	-0.00471821
368.059	0.0198182	-0.00466778
620.167	0.0297486	-0.00466448
308.056	0.0285416	-0.0046458
1135.13	0.0292363	-0.00460659
371.062	0.0301541	-0.00451166
412.378	0.00827117	-0.0044773
596.17	0.0298204	-0.00445271
388.125	0.0213801	-0.00444142
188.023	0.0204701	-0.00444073
98.1147	0.01231	-0.00442828
151.027	0.0237677	-0.00442343
97.0302	0.00799629	-0.00439408
320.016	-0.0096889	-0.0043671
464.071	-0.0106338	-0.00430789
259.077	-0.00895099	-0.00430469
746.233	0.0279593	-0.00430222
1101.44	-0.0117805	-0.00427122
646.153	0.0281337	-0.00425683
513.253	0.0157563	-0.00422434
304.112	0.017087	-0.00420659
304.301	0.0233963	-0.0041852
633.143	0.0295617	-0.0041762
300.058	0.0188732	-0.00413958
272.605	-0.00215414	-0.00412409
398.067	0.0251933	-0.00410931
857.345	0.029431	-0.00406851
113.025	0.0267666	-0.00406327
1069.34	-0.0194525	-0.00401271
291.085	0.00362159	-0.00398358
1069.09	-0.0200012	-0.003926
548.149	0.0279835	-0.00385233
619.165	0.0301003	-0.00379028
527.232	-0.0033055	-0.00376963
547.146	0.0291067	-0.00369901
528.234	-0.00333219	-0.003673
227.104	0.00794876	-0.00366894
1019.84	-0.00797254	-0.00364395
679.387	0.0238923	-0.00362734
1020.09	-0.00633767	-0.00356931
226.068	0.0280217	-0.00355772
640.214	-0.0170225	-0.00341986
590.068	0.0143182	-0.00338461
267.015	0.0221094	-0.00335487
393.044	0.0301443	-0.00334987
207.047	-0.0150777	-0.00333294
483.22	0.0280302	-0.00328851
376.115	0.029192	-0.00328213
449.053	0.00650695	-0.00326889
596.631	0.0292118	-0.00326034
287.056	0.0279427	-0.00321086
585.157	0.0292516	-0.00320322
389.13	0.0235821	-0.00320238
613.167	0.0299018	-0.0031227
303.051	0.0271395	-0.00307265
436.11	0.0246704	-0.0030261
473.067	0.02615	-0.0030037
597.172	0.0300176	-0.00299479
337.08	0.00506891	-0.00294106
325.56	0.0247826	-0.00288205
494.031	-0.00919021	-0.00286773
600.141	0.029582	-0.00284223
636.423	0.017069	-0.00282821
289.055	-0.00859806	-0.00282177
780.228	0.0291746	-0.00279978
615.493	-0.012407	-0.00274477
1028.79	0.0265143	-0.00273186
713.463	-0.0150531	-0.00270559
210.942	0.0200796	-0.00266295
285.098	0.0153653	-0.00265454
431.098	0.0294609	-0.00264103
830.214	0.0226212	-0.00263302
96.3777	0.0268498	-0.00254814
904.704	0.0272716	-0.00253232
235.017	0.015638	-0.00251817
749.478	0.0194232	-0.00249162
251.166	0.0279497	-0.00248928
596.476	0.0213217	-0.00248809
347.22	0.0259426	-0.00247482
292.201	0.0275623	-0.00245918
222.031	-0.0037555	-0.00242776
520.341	0.0276283	-0.00237522
140.253	0.023297	-0.00235165
209.066	0.0275777	-0.00231556
106.074	0.0272977	-0.00226175
108.632	0.025831	-0.00224011
129.021	0.0277076	-0.00222746
829.211	0.0233996	-0.0022218
275.112	-0.00400446	-0.0021654
489.062	0.0226483	-0.00214704
363.088	0.00688339	-0.00213389
363.174	0.0217541	-0.00211102
304.054	0.0271098	-0.00209044
147.078	0.00927179	-0.00208619
244.033	0.0214432	-0.00206662
526.044	0.0266766	-0.00205282
578.159	0.0296885	-0.00199556
189.043	0.00411872	-0.00199245
595.166	0.0299233	-0.00199214
609.182	0.0292699	-0.00195194
212.011	0.0173014	-0.00194285
113.119	0.0238672	-0.00192495
307.048	0.00258092	-0.00186163
784.576	-0.0186823	-0.00185159
1068.84	-0.020103	-0.00184064
1019.59	-0.00944956	-0.00176047
664.161	0.0288599	-0.00172603
276.115	-0.00379685	-0.00170066
145.03	0.0292147	-0.00169931
1111.59	0.0274712	-0.00169925
460.226	0.0284119	-0.00165257
322.123	0.014786	-0.00164848
497.25	0.016862	-0.00164097
577.156	0.0296413	-0.00163003
289.068	0.024065	-0.00162564
443.08	0.0224626	-0.00159544
246.996	0.0141305	-0.00156558
268.948	0.0234187	-0.00153166
137.048	0.0255335	-0.00146839
970.532	0.0259506	-0.00144007
450.112	0.029235	-0.00143782
466.107	0.026567	-0.00143258
599.138	0.029572	-0.00142456
565.156	0.0293259	-0.00140953
418.156	0.000540437	-0.00136705
525.169	0.0253275	-0.00136696
1057.34	-0.0149823	-0.00136645
617.029	0.0263555	-0.00134524
1189.32	0.0296122	-0.00134034
615.112	0.0280654	-0.00132396
449.109	0.0294187	-0.00130204
730.536	-0.0176888	-0.00123993
317.062	0.00893135	-0.00122168
583.414	0.0299244	-0.00121832
890.495	0.0248243	-0.00116837
134.989	-0.017061	-0.00115126
527.393	0.0269762	-0.00114797
103.958	0.0132561	-0.00112258
146.982	0.0126016	-0.00111469
765.076	0.0289081	-0.00108388
654.138	0.0294994	-0.00104974
432.102	0.0292836	-0.00104116
251.092	0.0292236	-0.00102229
1111.34	0.0263918	-0.00093971
428.901	0.0257209	-0.000931154
255.135	0.0032077	-0.000830433
861.532	0.00910611	-0.000804665
1029.24	0.0113382	-0.000756223
1103.35	0.0289464	-0.00074166
282.28	0.00479109	-0.000735074
219.051	0.0275657	-0.000719964
144.984	0.0108841	-0.000675873
392.039	0.0119122	-0.00067115
261.04	0.022101	-0.000636634
488.089	0.0246455	-0.000588255
270.156	0.00462648	-0.000586449
385.093	-0.0228639	-0.000584682
665.129	0.0279897	-0.000578332
824.549	0.0175801	-0.000562949
1177.27	0.0287773	-0.000474943
333.044	0.0229662	-0.00045291
465.104	0.0277311	-0.000451675
581.398	0.02983	-0.000414135
845.185	0.0277899	-0.000394322
182.964	0.0262744	-0.000378356
244.072	0.0245221	-0.000337596
164.468	0.0249978	-0.000330546
715.489	0.0228313	-0.000294013
1175.28	0.028431	-0.000279914
1057.84	-0.0168694	-0.000276545
773.518	0.0143888	-0.000266583
1153.3	0.0297672	-0.000211396
605.135	0.0288918	-0.000172065
618.152	0.02999	-0.000166364
288.004	0.0273723	-0.000161684
614.168	0.027248	-0.000155672
408.336	0.0163304	-0.000131836
403.109	0.029362	-0.000118597
1168.69	0.0219661	-8.79952e-05
280.265	0.00466233	-4.58244e-05
283.284	0.00623999	-2.25483e-05
496.251	0.0188202	1.80775e-05
249.063	0.0148359	7.47851e-05
324.068	0.0230251	9.43234e-05
318.005	-0.0124285	9.64379e-05
631.164	0.0296699	0.000119487
97.9713	-0.00596464	0.000143639
356.108	0.0230626	0.000159794
169.087	0.0105485	0.000166889
1068.34	-0.0189005	0.000172757
328.569	0.0280486	0.000180415
962.795	-0.0165046	0.000186078
875.765	0.0145246	0.000228197
562.164	0.0262608	0.00026046
279.095	0.0239359	0.000296609
394.047	0.0303728	0.000347096
244.753	0.0170577	0.000394543
638.439	0.0163449	0.000480303
962.294	-0.016394	0.000534851
507.366	0.0266698	0.000587504
304.099	0.0131179	0.00058883
145.019	0.0134794	0.000598283
439.159	0.0264627	0.000662692
962.545	-0.0159466	0.000663688
478.294	0.0283161	0.000667438
1068.59	-0.0190456	0.000676186
449.239	0.00380807	0.000699455
392.288	0.0261885	0.000707819
1019.31	0.0239757	0.000733037
293.003	0.0165187	0.000782276
265.254	0.00259769	0.000788413
412.923	0.0193706	0.000793876
471.091	0.0245034	0.000795044
973.548	0.0182719	0.000796478
246.103	-0.000874787	0.000811193
306.041	-0.00585322	0.00082892
287.051	0.00996651	0.000862408
109.03	-0.00040492	0.000880918
1154.31	0.0299788	0.000903053
413.086	0.0277486	0.0010125
1172.34	-0.0144248	0.00103534
357.027	0.0275688	0.00103552
593.18	0.0280773	0.00103609
140.004	0.00301469	0.00106755
337.574	0.0284717	0.0010703
795.032	0.0284081	0.00108081
1172.84	-0.0142178	0.00111992
354.109	0.0240893	0.00112191
711.376	0.0222095	0.00112546
407.032	0.0257849	0.00113056
124.045	0.0243363	0.00119188
172.108	0.0229529	0.0012166
140.747	0.00749159	0.00122374
143.012	-0.0101362	0.00124362
961.793	-0.0171115	0.00124942
329.071	0.027	0.00125703
468.986	0.0278654	0.00126756
1103.85	0.0280414	0.00130237
772.576	-0.0076635	0.00136914
198.03	0.0230386	0.00141794
748.475	0.0170648	0.00143388
1128.19	0.0292535	0.00144653
820.534	-0.0176664	0.00147009
434.275	0.0291188	0.00149773
199.944	0.0141306	0.00152807
467.111	0.0281493	0.00153589
256.265	0.00271392	0.00153655
392.272	0.0181662	0.00154352
272.113	0.0160342	0.00158769
639.402	0.0274399	0.00160898
345.978	0.00622034	0.00164062
962.043	-0.0164486	0.00165952
252.029	0.0182234	0.00168445
375.065	-0.00344742	0.00174687
581.094	0.0201729	0.00176394
217.128	0.00646856	0.00176968
455.118	0.0263249	0.00177154
631.435	0.0303331	0.00180931
926.534	0.0222883	0.00180956
617.148	0.0295446	0.00184465
889.745	0.0204311	0.00185892
1155.31	0.0299183	0.00186322
252.953	0.0252555	0.00189065
722.117	0.00860601	0.00193683
350.926	0.0179348	0.00196191
963.547	-0.0154272	0.00198883
966.544	-0.0200382	0.00199279
333.03	0.0239078	0.001998
789.513	0.0141261	0.00199812
411.163	0.0264065	0.00200116
583.143	0.0259567	0.00205229
634.417	0.0271066	0.00208096
963.046	-0.0159421	0.00208212
233.155	0.0295766	0.00209406
389.092	0.0293789	0.00211433
966.292	-0.0169233	0.00214734
1167.02	0.0207403	0.00217226
384.085	0.0268378	0.00220734
410.022	0.0287773	0.00222773
448.167	0.00699813	0.00229433
130.051	0.0214606	0.0022985
561.161	0.0270751	0.0023504
199.098	-0.00148475	0.00236002
1168.02	0.0215789	0.00237558
582.403	0.0296166	0.00243655
1068.08	-0.0164321	0.00246722
1171.31	0.0299972	0.00251849
371.329	0.0145086	0.00252143
748.508	0.0268303	0.00260699
890.245	0.0194218	0.00268101
1167.35	0.0203546	0.00274149
723.195	0.0259716	0.00278126
794.025	0.0279858	0.00286341
633.122	0.0288382	0.00293007
377.085	0.0250189	0.00294013
1173.85	-0.0150372	0.00295329
202.935	0.0141306	0.00298522
1191.33	0.0303657	0.00299592
174.896	0.0205518	0.00300562
285.984	0.0295363	0.00301265
766.077	0.0220902	0.00302038
444.113	0.0285175	0.00304496
309.072	0.019033	0.00304662
388.089	0.0292474	0.00313359
153.036	0.0186685	0.00316754
648.468	0.0298426	0.00319051
581.177	0.0279191	0.00323013
487.086	0.0234641	0.00323815
414.113	0.0281709	0.00324447
277.087	-0.00668619	0.00324875
279.054	0.0286794	0.00326109
216.022	0.0140088	0.00330526
674.438	-0.0197039	0.00330721
180.063	0.0257561	0.00333027
632.407	0.020181	0.00334567
97.0254	0.00115136	0.00335619
365.248	0.0300271	0.00336382
676.446	-0.0179491	0.00337951
607.292	-0.00813663	0.00338129
564.18	0.0272178	0.00341138
175.988	0.0240028	0.00343288
533.156	0.0183709	0.00343546
262.015	-0.0100277	0.00345234
148.062	0.026173	0.00345799
759.144	0.0294416	0.00350444
675.442	-0.0191388	0.0035228
579.169	0.0283872	0.00354487
600.416	0.0304314	0.00359377
774.522	0.0154053	0.00361777
434.776	0.0290764	0.00365038
441.025	0.0284336	0.00370957
481.064	0.0020517	0.00372247
245.977	0.0031013	0.00372846
465.065	0.00601238	0.00375603
309.583	0.0287714	0.0037634
565.404	0.03031	0.00385547
876.017	0.0211936	0.00388316
717.418	0.0221537	0.00392069
448.241	0.0082272	0.00397217
355.103	0.0289206	0.00401511
142.005	0.0246425	0.00402463
583.414	0.0304699	0.0040447
889.995	0.0207076	0.00405906
690.437	-0.0181041	0.00406178
294.972	0.00973199	0.00409692
762.492	-0.00570622	0.00413797
288.948	0.0260857	0.00416001
166.556	-0.0057418	0.00417152
744.553	-0.0146236	0.00420918
427.105	0.0251571	0.00421369
293.051	0.0165074	0.00429314
208.147	0.0239564	0.00429332
253.106	0.00586331	0.00433427
410.041	-0.00392936	0.004368
279.558	0.0241288	0.00439414
1172.32	0.0297213	0.00440456
257.089	0.0217404	0.0044243
335.057	-0.00997177	0.00442964
270.948	0.0176627	0.00443725
275.202	0.0285391	0.00445855
714.471	-0.019162	0.00453542
353.084	0.0261322	0.00459188
376.062	0.0284801	0.00464422
963.296	-0.0163277	0.00465332
1167.68	0.0217234	0.00466666
602.298	0.0282187	0.0046689
96.9637	-0.00934992	0.00467533
1190.33	0.029145	0.00468845
195.014	-0.00965089	0.00471211
391.285	0.0253923	0.00473486
415.103	0.0253963	0.00475775
566.407	0.030444	0.00478177
740.099	0.0255736	0.00478776
167.036	0.0269084	0.00481382
441.174	0.029304	0.00482984
357.528	0.0292069	0.0048323
549.023	0.0273714	0.00485611
97.4047	0.00836941	0.00486552
455.056	0.0261582	0.0049223
381.279	0.0233629	0.00492955
284.296	0.017449	0.00493728
649.169	0.0270836	0.00496329
261.93	0.0276448	0.00502818
146.545	-0.00321239	0.00502856
416.106	0.0250426	0.00502897
416.233	0.0273401	0.00502945
432.173	0.00673867	0.00506688
423.974	0.027289	0.00509262
782.568	-0.018474	0.00510212
966.042	-0.021443	0.00511463
1103.6	0.0278493	0.00512956
649.41	0.0299813	0.00516783
1173.34	-0.0132475	0.00516801
305.135	0.0272782	0.00528745
839.438	-0.00639705	0.00532225
610.186	0.0273406	0.00533056
179.144	0.0288026	0.00535017
451.104	0.00264877	0.00535922
354.611	0.0244764	0.00536153
545.384	0.0223882	0.00538564
348.224	0.0240827	0.00541503
521.344	0.0198776	0.00545647
113.134	0.0226422	0.00549092
307.228	0.0255088	0.0055761
1104.1	0.0242361	0.00560741
497.312	0.0183746	0.00567087
223.171	0.0296139	0.00567149
127.031	0.00945326	0.00567208
319.15	0.0260716	0.00568771
800.534	0.0295029	0.00569372
191.527	0.0131333	0.00569662
245.117	0.0171967	0.00570482
1028.29	0.0263391	0.00573813
139.514	0.0225963	0.00576806
813.489	0.0298192	0.00579416
329.176	0.0284445	0.00580129
345.888	0.0257454	0.0058119
633.414	0.0290743	0.00583978
783.571	-0.0182375	0.00584891
155.048	-0.00229357	0.00587278
758.141	0.0295544	0.00588302
442.076	0.0271171	0.00590231
647.118	0.0269305	0.00591604
479.297	0.0265482	0.00593391
1168.35	0.0227037	0.00595461
976.547	0.0279957	0.00599274
601.299	0.0291323	0.0060122
320.965	0.0262629	0.0060169
352.102	0.0127915	0.0060846
437.989	0.0253804	0.00608574
624.649	0.0245879	0.00608808
612.472	0.0067607	0.00614341
978.613	0.028939	0.00617893
257.268	0.00527468	0.0061984
230.026	0.00755533	0.00620307
383.931	0.0165903	0.00622049
226.987	0.013428	0.00624323
174.13	0.0293679	0.00627795
199.171	0.0258615	0.00630312
615.44	0.0295901	0.00631426
413.267	0.026147	0.00631663
794.533	0.0226044	0.00631848
584.146	0.0250467	0.00634532
287.145	0.0252455	0.00634643
724.199	0.0255575	0.00635072
366.033	0.0286014	0.00635549
600.295	0.0290954	0.00635652
236.94	0.0121781	0.00635693
427.903	0.025011	0.00636854
480.057	0.00192355	0.00636997
355.11	0.0218471	0.00639857
399.073	0.00465233	0.00645961
541.126	0.0245682	0.00647902
747.428	0.0225354	0.00650615
316.103	0.0133719	0.00652704
432.264	-0.0202632	0.00659857
647.464	0.0290783	0.00661348
190.173	0.0225073	0.00662657
975.564	0.00906213	0.00669452
591.26	-0.0195145	0.00674617
804.55	-0.0193532	0.00681879
640.587	0.000836162	0.00685403
490.178	0.0236744	0.00686986
318.215	0.0289164	0.00687022
184.963	0.0266118	0.00704219
611.467	0.00976464	0.00708333
285.299	0.0144145	0.007108
153.952	0.00440107	0.0071092
426.101	0.0248025	0.00712664
240.499	0.0154904	0.00712716
259.193	0.0264548	0.00715065
437.974	0.0249047	0.00719841
311.236	0.0172695	0.00737881
497.059	-0.0172741	0.00743996
355.174	0.0289164	0.00746674
640.405	0.0271002	0.00748432
452.106	0.00717184	0.00749391
435.29	0.0296606	0.00752955
414.271	0.0260098	0.00757409
425.067	0.0275595	0.0075855
146.043	-0.00555554	0.00760675
715.474	-0.0172324	0.00762813
239.134	0.021432	0.0076414
497.259	0.0260719	0.00766647
601.153	0.0274591	0.00767597
944.175	0.025106	0.00768858
600.416	0.0298248	0.00769537
904.595	0.0136705	0.00771068
112.897	0.0273733	0.00773709
825.259	0.0272082	0.00777685
197.528	0.00471275	0.00778414
498.259	0.0262064	0.0077874
127.04	0.0023008	0.00778761
805.554	-0.0190931	0.00785265
290.012	0.027152	0.00785748
304.433	0.0124491	0.00787308
634.417	0.0283447	0.00789875
293.212	0.0287026	0.00796529
415.726	0.0151975	0.00797192
114.993	0.0160469	0.00799375
247.506	0.0285605	0.00800211
422.149	0.0267462	0.00800423
617.514	-0.0212649	0.00801184
310.082	0.0249098	0.00801463
496.752	0.0126208	0.00807152
831.194	0.0135872	0.00807634
381.08	0.0276526	0.0081366
149.065	0.025814	0.00821098
731.506	-0.0141525	0.00821423
195.914	0.00351782	0.00830835
372.015	0.0242299	0.00833141
641.591	-0.00666336	0.00834513
806.557	-0.00823175	0.00835154
416.986	0.0143833	0.00839807
271.1895_1	0.0286926	0.00840282
125.061	0.0285693	0.00845661
426.902	0.0263408	0.00846644
439.045	0.0231535	0.00849579
212.853	0.0209169	0.0085096
566.089	0.0269474	0.00852872
315.157	0.0208802	0.00853577
830.512	0.00896624	0.00855101
824.256	0.0269091	0.00856596
597.43	-0.0261226	0.00857515
265.021	0.0271346	0.00858799
580.173	0.0265995	0.00863618
1185.84	-0.0150114	0.00866297
432.726	0.0136893	0.00867997
404.007	0.0177966	0.00872934
890.746	0.0218577	0.00878978
263.002	0.0185274	0.00879419
603.432	0.0298051	0.00895127
321.046	0.0173446	0.00901624
383.081	0.0272746	0.00904507
813.51	0.0161387	0.00907207
333.207	0.0237021	0.0090725
504.248	0.0220916	0.00907772
669.448	0.0298753	0.00916991
598.436	-0.0289406	0.00921148
104.109	0.0215596	0.00927607
379.066	0.0189296	0.00930048
421.146	0.0281381	0.00934302
635.136	0.0163512	0.00938502
154.029	-0.00914395	0.00938818
451.285	0.015745	0.00941487
215.127	0.0292042	0.0094953
617.42	0.0300826	0.00951376
298.045	0.0206293	0.009528
491.182	0.0240056	0.00956268
429.318	0.0258092	0.00957193
98.0021	0.0173853	0.00961045
239.034	0.00980744	0.0097222
382.084	0.027492	0.00978177
601.424	0.0299763	0.0097821
357.021	0.0166421	0.00983009
469.295	0.0269925	0.00985395
401.954	0.014956	0.00986667
221.156	0.0292698	0.00993524
802.181	0.00662981	0.00994237
602.428	0.0299176	0.00999506
362.098	0.0213073	0.0100093
167.108	0.0293864	0.0100161
616.412	0.0283222	0.010025
599.41	0.0296236	0.0100426
95.0847	0.00908182	0.0100632
391.013	0.0262282	0.0100954
396.953	0.0239551	0.0101095
670.452	0.0290048	0.0101956
546.03	0.025415	0.0102251
426.182	0.028643	0.0102347
794.061	-0.0166026	0.0102384
545.027	0.026563	0.0102895
322.962	0.0267551	0.0103063
198.536	0.0252431	0.0103274
904.475	-0.0234174	0.0103329
814.514	0.016243	0.0104389
633.414	0.013524	0.0104635
217.542	0.0288275	0.0104973
291.196	0.0297789	0.0105105
434.316	0.0277126	0.0105592
209.976	0.0286562	0.0105838
212.98	0.0251633	0.0105866
975.543	0.0283074	0.0106663
945.553	0.0215269	0.0106876
736.448	-0.0175975	0.0107584
815.517	0.0191117	0.0107595
1184.34	-0.0155632	0.0108035
182.127	0.0284339	0.0108045
830.555	-0.0149834	0.0108086
1050.56	-0.0257911	0.0108131
340.359	-0.00568128	0.0108394
763.496	-0.000242503	0.0108578
86.9943	0.00760521	0.0108959
353.138	-0.00876032	0.010898
579.293	0.00547357	0.0108986
314.92	0.0194575	0.0109064
696.422	-0.0169724	0.0109286
1055.05	-0.0237738	0.0109451
184.006	0.0249791	0.0109718
646.459	0.027681	0.0110208
128.512	0.0233209	0.0110307
229.034	-0.0287526	0.0110862
478.005	0.00939258	0.0110917
201.958	0.00516904	0.0111157
394.302	0.0268013	0.0111212
578.978	0.0189639	0.0111301
215.127	0.0254724	0.0111334
378.088	0.0250404	0.0111528
158.567	0.000512015	0.0111706
687.203	0.0262054	0.0112534
331.101	-0.0124761	0.0112547
475.048	0.0236987	0.0112866
135.118	0.0278136	0.0112891
139.004	0.0240078	0.0113079
158.019	0.0280386	0.011324
974.553	0.0156206	0.0113471
379.984	0.0238882	0.0114263
876.601	0.0244757	0.0114694
699.355	0.0223395	0.0114746
97.2413	0.0136715	0.0114787
808.557	0.0213495	0.0114902
383.259	0.0271951	0.0115391
249.208	0.0274601	0.011555
1053.56	-0.0264972	0.0115742
499.115	0.0195588	0.011625
1184.84	-0.0154515	0.0116685
225.989	0.0252144	0.0117056
639.12	0.0270768	0.0117565
368.962	0.0283819	0.0117677
452.288	0.0268886	0.0118287
94.8694	0.0175819	0.0118307
393.298	0.0267997	0.0118393
163.113	0.0285671	0.0118799
363.988	0.0210743	0.0119307
983.648	0.00908916	0.0119962
231.049	0.0148175	0.0120221
157.015	0.0238221	0.0120285
602.156	0.0263014	0.0120653
197.119	0.0278833	0.0120844
389.192	0.0161748	0.0121035
519.966	0.0223877	0.0121119
828.574	-0.0160109	0.0121127
317.212	0.0295525	0.0121137
795.579	0.0284099	0.0121494
479.047	0.0177279	0.0121798
181.124	0.028328	0.0121997
548.019	0.0220304	0.0122056
191.994	0.0198657	0.0122257
190.005	0.024869	0.0122279
723.12	-0.00249788	0.0122339
981.632	0.0248646	0.0122488
799.529	0.0251349	0.0123152
136.023	0.0280473	0.0123326
1185.34	-0.0148477	0.0123413
637.424	0.0285734	0.0123429
329.978	0.0191457	0.012343
435.168	0.00762031	0.012344
1055.56	-0.0247082	0.0123573
442.028	0.0231704	0.0123775
1169.02	0.0177544	0.0123852
962.578	0.0267813	0.0123924
289.217	0.0293582	0.0124099
905.478	-0.0200921	0.0124825
811.495	0.0137881	0.0125315
576.975	0.0210655	0.0125514
138.555	-0.00247106	0.0125518
794.246	0.0261768	0.0125563
403.963	0.0188599	0.0125638
517.376	0.0266611	0.0125725
1049.81	-0.0247208	0.0125786
829.506	0.00431001	0.0126566
362.599	0.0223217	0.0126844
604.434	0.0268601	0.0127088
352.197	0.0276425	0.01271
483.367	0.0208339	0.0127818
721.033	0.0209268	0.0127994
223.991	0.027366	0.0128101
559.401	0.0139486	0.0128256
625.151	0.00654594	0.0128507
321.316	0.0237839	0.0129566
537.167	0.0286972	0.0129602
743.432	0.00917433	0.0129805
1025.66	0.0240379	0.0130137
395.367	0.0164106	0.0130173
183.552	0.00136208	0.0130268
522.597	0.00761218	0.013034
959.568	0.0279662	0.0130558
292.074	0.0165178	0.0130796
599.444	-0.0278074	0.0131182
471.222	0.0281171	0.0131225
402.96	0.0200276	0.0131246
140.007	0.0227354	0.0131413
309.132	0.0190982	0.0131604
111.01	0.0256306	0.0131634
372.319	0.0257148	0.0131905
785.164	0.0205995	0.0131921
433.11	0.0289685	0.0132177
214.919	-0.00518671	0.0132219
368.014	0.018424	0.0132221
91.0486	0.0204269	0.0132713
374.003	0.0189752	0.0133173
424.225	0.0273078	0.0133403
174.542	-0.00296989	0.0133661
1049.56	-0.0249041	0.0134773
953.558	0.0277386	0.0134915
848.487	0.00678842	0.0135198
1050.31	-0.0247141	0.0135342
505.024	0.00386522	0.0135705
425.215	0.0260776	0.0135838
539.165	0.0276232	0.0135972
229.142	0.0270086	0.0135985
719.048	0.0240429	0.0136035
395.953	0.0247016	0.0136132
355.967	0.0280343	0.0136671
96.5951	0.0242886	0.0136891
613.183	0.0289008	0.0137218
933.551	0.0189407	0.0137279
954.613	0.0272394	0.0137286
281.509	0.0216867	0.0137299
875.598	0.0254572	0.0137304
700.359	0.0204125	0.0137433
444.075	0.0265173	0.0137626
349.041	0.021449	0.0137639
501.991	0.0242501	0.013775
467.277	0.0286116	0.0137989
389.024	0.0242336	0.0139444
374.064	0.0253042	0.0139627
372.067	0.0248984	0.0139753
960.572	0.0275614	0.0140028
412.066	0.023563	0.0140304
1049.31	-0.0250121	0.01408
614.486	0.0269905	0.0140955
325.273	0.0275644	0.0141158
419.316	0.0262841	0.0141239
425.179	0.028846	0.0141968
204.021	0.0211336	0.0142243
183.964	0.0266585	0.0142299
776.538	0.026874	0.0142548
222.988	0.00973147	0.0142907
669.622	0.0159648	0.0142909
330.48	0.0176661	0.0142987
238.027	0.0276978	0.0143232
324.218	0.00564023	0.0143623
686.203	0.024504	0.0143816
433.308	0.0276815	0.0143886
366.962	0.0291691	0.0143903
112.122	0.0268544	0.0143926
363.988	0.0248164	0.0144006
319.048	0.0207552	0.0144044
244.957	0.0270524	0.0144059
371.015	0.0240388	0.0144134
827.49	0.0158317	0.0144454
371.316	0.0267423	0.0144687
348.07	0.024306	0.0144885
473.928	0.0288721	0.0144898
358.164	0.0211186	0.0145005
353.948	0.0201824	0.0145055
177.959	0.0256073	0.014508
175.025	0.0221681	0.0145424
256.132	0.00668078	0.0145576
230.147	0.0279862	0.0146093
561.005	0.0247601	0.014634
503.988	0.0263648	0.014634
581.436	-0.02693	0.0146357
313.922	0.0251865	0.0146527
175.997	0.0266428	0.0146554
575.969	0.0188494	0.0146647
339.346	0.0271438	0.0146749
385.293	0.0238725	0.0147227
398.907	0.0250622	0.0147474
837.438	0.0167487	0.0147623
828.536	0.013689	0.0149003
1050.06	-0.0248873	0.0149239
326.11	0.0194295	0.0149379
547.016	0.0223379	0.0149405
603.106	0.000422806	0.0149599
538.165	0.0279239	0.0149601
984.651	0.0133618	0.015002
577.977	0.0179252	0.0150073
491.007	0.0244858	0.015008
369.298	0.0235695	0.0150121
361.973	0.021375	0.0150728
164.993	0.0217706	0.0150757
286.125	0.0199171	0.0151031
243.008	0.0110009	0.0151335
373	0.0181527	0.0151428
809.561	0.0232013	0.0151628
955.616	0.0274047	0.0151742
627.463	0.0144093	0.0151743
197.008	0.0222912	0.0151766
580.297	0.00115014	0.0152336
497.761	0.0256874	0.0152482
491.026	0.0112695	0.0152589
618.423	0.0282565	0.0152636
238.04	0.0099706	0.0152797
805.052	-0.0175071	0.015288
582.442	-0.0269621	0.015301
164.268	0.0255281	0.0153582
343.296	0.0260103	0.0153898
232.016	0.0196066	0.015391
397.223	0.0235929	0.0154013
115.088	0.0272078	0.0154435
812.5	0.0124802	0.015493
269.972	0.0158531	0.0155002
354.98	0.02652	0.0155282
583.445	-0.0264214	0.0155299
625.445	0.0201752	0.0155526
485.087	0.0168372	0.0155654
190.99	0.0198807	0.015568
961.575	0.0250947	0.0156288
292.847	0.021103	0.0156361
244.989	0.013466	0.0156484
753.409	0.0128851	0.0156685
837.59	0.0283787	0.0156819
111.118	0.0268498	0.0157046
999.643	0.0274499	0.0157389
271.276	0.0252919	0.0157473
979.617	0.0241128	0.0157865
335.259	0.0210082	0.0157878
207.97	0.0127364	0.0158218
298.994	-0.0136852	0.0158436
213.148	0.0270965	0.0158446
359.241	0.00412849	0.015888
366.962	0.0273384	0.0160192
612.184	0.0286642	0.0161269
317.116	0.0174608	0.0161816
768.553	-0.018402	0.0162238
414.077	0.0275783	0.0162934
1055.3	-0.0238481	0.0163077
416.075	0.0286665	0.0163214
536.167	0.0288181	0.0163224
168.035	0.0263895	0.0164873
953.582	0.0256437	0.0165258
289.155	0.0166195	0.016579
721.451	0.0141561	0.0166572
361.992	0.0252411	0.0167086
797.516	0.0280055	0.0167387
194	0.0239562	0.0168024
746.495	0.0255028	0.0168089
838.443	0.0157715	0.016851
610.184	0.0286427	0.016852
946.557	0.019318	0.0169066
364.966	0.0278016	0.0169178
212.533	-0.00702498	0.0169805
515.374	0.0245963	0.0169826
471.073	0.0156221	0.0169844
799.2	0.0265693	0.0170837
206.019	0.0197816	0.0171436
338.343	0.0266067	0.0171636
162.994	0.0202284	0.0171799
299.112	0.0247189	0.0172005
364.965	0.0278301	0.0172295
792.561	0.0280881	0.0172523
798.519	0.0284723	0.01727
253.956	-0.0116127	0.0172862
876.265	0.0188283	0.0173008
415.224	0.0162335	0.017348
391.186	0.0206944	0.017369
731.491	0.0046072	0.0173697
387.993	0.0238723	0.0174122
211.172	0.0235499	0.0174399
281.007	0.0215002	0.0174402
412.958	0.0271481	0.0174831
508.983	0.0237045	0.0174849
793.564	0.0279294	0.0175054
270.214	0.0264308	0.0175483
954.563	0.022627	0.0175595
112.008	0.0243606	0.0176005
562.008	0.0228572	0.0176409
224.994	0.0265486	0.01765
313.215	0.0236091	0.0176577
287.124	0.020344	0.0176661
300.271	0.0266311	0.0177193
341.266	0.027324	0.0177501
330.898	0.0190721	0.0177613
354.988	0.0161078	0.017771
895.496	0.0194839	0.0177825
262.226	0.0163301	0.0178201
170.098	-0.00698479	0.0178267
659.003	0.0259907	0.0178459
290.076	0.00991627	0.0178719
140.873	0.0155886	0.0178806
234.014	0.0218906	0.0179127
297.242	0.026902	0.0179229
216.946	0.0250575	0.0179674
380.211	0.022336	0.0179815
128.024	0.0231335	0.0179976
707.22	0.0191633	0.0180278
256	0.0257	0.0180492
277.641	0.0147068	0.0180542
406.33	0.0271457	0.0180542
333.002	0.0272683	0.0180655
517.968	0.0239847	0.0180859
316.204	0.0285996	0.0181011
150.028	0.0197287	0.0181042
832.194	0.0137485	0.0181412
233.019	0.0199133	0.0181625
603.044	0.0258521	0.0181781
998.639	0.0262769	0.0181995
736.537	0.0157872	0.0182046
345.983	0.0262912	0.0182118
356.965	0.0266352	0.0182209
252.005	0.0277773	0.018223
269.176	0.0268495	0.0182286
775.535	0.0278426	0.0182472
560.951	0.0255588	0.0182646
685.204	0.0262266	0.0182831
457.033	0.00773929	0.0182834
684.203	0.0247591	0.0182852
343.228	0.0278034	0.0183041
471.933	0.0264067	0.018315
136.937	0.0152956	0.018333
270.281	0.0252051	0.01835
502.991	0.0246644	0.0183596
565.025	0.0252113	0.0183666
697.544	-0.00382021	0.0183714
668.618	0.0114781	0.0183773
653.009	0.0245017	0.0184333
469.055	0.0213632	0.0185049
517.011	0.0250731	0.0185312
863.606	0.0243824	0.0185333
236.03	0.0266109	0.0185471
932.543	0.0213834	0.0185574
800.204	0.0238283	0.0185671
347.98	0.0262702	0.0185867
520.965	0.0238314	0.0186116
207.161	0.0274142	0.0186253
816.561	0.0263046	0.0186478
386.355	0.0201255	0.0186587
192.988	0.0225405	0.0186629
655.006	0.0239518	0.0187326
532.348	0.0235012	0.0188092
277.139	0.0168494	0.0188305
766.183	-0.0150044	0.0188745
682.981	0.0245744	0.018889
611.185	0.0285283	0.0188903
332.007	0.0264666	0.0189785
239.163	0.0271571	0.0190061
765.238	0.0250898	0.0190081
177.994	0.0262522	0.019011
386.989	0.0237496	0.0190292
766.509	0.023719	0.019037
365.248	0.0276241	0.0191139
553.277	0.0180626	0.0191242
286.924	0.0120901	0.0191256
301.076	0.0255093	0.0191685
240.167	0.0275911	0.0191999
206.888	0.021613	0.019202
168.052	0.00771426	0.0192356
353.27	0.0179055	0.0192716
537.304	0.0176091	0.0193097
751.41	0.00887529	0.0193129
196.533	0.0165521	0.0193677
836.587	0.027379	0.019378
499.065	0.0209738	0.019384
186.016	0.0241287	0.0194059
794.574	0.0264824	0.0194066
750.407	0.00971283	0.0194245
889.495	0.0193647	0.0194645
510.981	0.0225874	0.0194839
538.307	0.0181511	0.0195476
340.349	0.0253728	0.0195504
335.259	0.0175107	0.0195598
384.927	0.0188196	0.0196287
290.849	0.0210956	0.0196519
386.891	0.0261526	0.0197062
513.987	0.0216542	0.0197098
308.977	0.0226221	0.0197142
518.967	0.0236653	0.0197516
1038.65	0.025308	0.0197837
254.996	0.027092	0.0197966
98.9857	0.0265959	0.0198396
431.221	0.0184303	0.0198971
613.483	0.0258211	0.0199643
758.222	0.0258672	0.0199698
328.013	0.0266209	0.0199779
754.412	0.0139343	0.020005
331.004	0.0266947	0.0200307
392.094	0.0261257	0.0200502
982.644	0.0110025	0.0200626
351.992	0.0273784	0.020091
469.978	0.021262	0.0201074
366.374	0.0271249	0.0201193
610.144	0.00276647	0.020205
243.212	0.0173972	0.020213
129.129	0.026434	0.0202416
148.979	0.0216491	0.0202563
327.01	0.0267082	0.0202586
515.093	0.0241321	0.0202986
261.133	0.00989153	0.0203515
354.273	0.0171634	0.0203527
193.99	0.0153891	0.0203622
261.223	0.0173654	0.0205811
193.16	0.0241729	0.0205823
176.991	0.0264174	0.0206456
680.983	0.0262109	0.020668
252.999	0.0263542	0.0206801
1024.66	0.0263768	0.0206945
312.922	0.0256199	0.0207314
[truncated: 384 more rows]

## Sheet: 10dpi
List of loadings and their corresponding values for PC1 and PC2 (leaves 10 dpi)
m/z	PC1	PC2
210.942	0.00216956	-0.0489154
112.898	-0.00897335	-0.0453314
307.839	0.000188219	-0.0448763
349.849	-0.000970548	-0.0446144
311.893	-0.00366787	-0.0446004
248.898	0.00448291	-0.044209
225.876	-0.00230195	-0.0439979
329.478	0.00914612	-0.0425814
469.054	0.00206839	-0.0425631
483.034	0.00690089	-0.0423123
310.914	0.0066718	-0.0416229
416.986	0.00777388	-0.0406703
373.001	0.0167144	-0.0402601
354.988	0.0122147	-0.0399192
326.819	0.0123775	-0.039652
482.032	-0.0100292	-0.039484
478.005	0.0158305	-0.0393383
321.963	0.00346754	-0.0392343
575.97	0.0156539	-0.0390054
582.984	-0.00996492	-0.0388667
975.543	0.0151538	-0.0380757
402.961	0.0177224	-0.0380124
273.943	0.0140246	-0.0378749
401.954	0.0161458	-0.0375943
383.942	0.00978369	-0.0374273
469.114	-0.00248402	-0.0371527
353.836	0.0165819	-0.036444
329.978	0.0152091	-0.036323
122.926	0.00891807	-0.0360678
164.469	0.0132365	-0.0359389
848.622	0.0119301	-0.0359102
484.032	-0.00768997	-0.0357827
384.948	0.0156175	-0.0356711
204.996	0.012441	-0.0356352
244.99	0.0154127	-0.0355958
547.016	0.0198389	-0.0353489
206.888	0.00205597	-0.0353413
269.972	0.0199712	-0.0353205
181.529	0.000236619	-0.0351495
242.873	0.00842087	-0.0350728
403.964	0.0193356	-0.0350486
286.015	0.0146996	-0.0349968
814.494	0.0164039	-0.0349605
505.024	-0.00426447	-0.0349008
497.761	0.0112192	-0.0348493
362.881	-0.0103187	-0.0348245
444.067	0.0142288	-0.0345188
398.068	-0.00305554	-0.0345
497.259	0.00978631	-0.0343787
553.058	-0.00499762	-0.0338976
294.971	0.0145502	-0.033741
961.575	0.0197154	-0.0336157
576.975	0.0203467	-0.0335054
121.067	0.0161372	-0.0334843
988.688	0.00260774	-0.0331138
776.538	0.0152721	-0.0329526
250.004	-0.00267201	-0.0328812
144.984	0.0137521	-0.0327917
578.98	0.0184153	-0.0327261
284.93	0.0106485	-0.0326924
611.064	0.0100771	-0.0325052
268.948	0.0117335	-0.0323898
103.958	0.0175489	-0.0321247
469.978	0.0166684	-0.0319424
405.119	-0.0141339	-0.0319035
395.221	0.0156384	-0.0319003
292.847	-0.00427513	-0.0318063
200.052	0.0130204	-0.0316389
548.02	0.0201398	-0.0316158
715.554	0.0195174	-0.0312986
775.534	0.0184209	-0.0312934
351.015	0.013813	-0.0312708
247	0.0143474	-0.0312145
595.473	0.0187362	-0.0311523
963.677	-0.000954926	-0.0310579
266.922	0.0128141	-0.0309125
146.983	0.0131525	-0.0307027
374.004	0.0222482	-0.0305809
554.062	-0.00195104	-0.0305575
794.574	0.0230527	-0.0303442
686.202	0.0227544	-0.0302667
934.643	0.0205562	-0.0302666
368.962	0.0223577	-0.0302615
959.569	0.022402	-0.030227
675.994	0.0224514	-0.0302
291.053	0.0193416	-0.0301524
333.045	0.00367157	-0.0301435
1037.65	0.0217046	-0.0300904
353.988	0.0198129	-0.0300443
320.868	0.0132892	-0.0300405
579.633	0.0096424	-0.0300148
864.594	0.0227107	-0.0299746
154.004	0.0177429	-0.0299418
257.137	0.0201969	-0.029877
978.672	0.0190873	-0.0298688
714.551	0.0187745	-0.029858
962.673	0.00979158	-0.029795
410.962	0.0195211	-0.0296983
198.012	0.0190539	-0.0296674
238.02	0.0226039	-0.0296295
290.849	-3.87996e-05	-0.0295656
705.126	0.00331881	-0.02952
308.977	0.0147185	-0.0294546
383.693	0.0231177	-0.0292505
876.601	0.0239092	-0.0292262
364.966	0.0225565	-0.0291611
960.572	0.0235701	-0.0291086
335.259	0.0169331	-0.0290465
954.613	0.02396	-0.0289745
537.082	0.00073009	-0.0288903
955.617	0.0243649	-0.0286985
481.386	0.0110184	-0.0285922
549.022	0.0181378	-0.0283446
441.394	0.0118195	-0.0282722
813.491	0.0199528	-0.028198
376.062	0.0160629	-0.027959
772.171	0.00789732	-0.0279295
685.204	0.0239306	-0.0279076
577.978	0.0199616	-0.0278761
580.135	0.0134301	-0.0277637
986.675	0.00844844	-0.0277564
213.148	0.0180498	-0.0277443
956.621	0.0230973	-0.0275584
498.258	0.020155	-0.0274582
184.006	0.0234766	-0.0274343
98.9859	0.0244253	-0.0274323
895.048	0.0145078	-0.0274224
145.932	0.0175944	-0.0273485
131.002	0.0224322	-0.0273476
674.194	-0.0105824	-0.0272464
939.598	0.0213443	-0.0271575
701.186	-0.0146187	-0.0271201
684.203	0.0249642	-0.0271102
483.366	0.0202399	-0.0271094
197.008	0.0222211	-0.0270951
1024.65	0.0225822	-0.02709
352.986	0.0243432	-0.027068
350.989	0.0238523	-0.0270521
721.033	0.021422	-0.0268841
521.343	0.0113759	-0.0267641
419.316	0.021889	-0.0266606
176.991	0.0248404	-0.0265717
384.19	0.0234401	-0.0263767
397.294	0.00760297	-0.0260571
254.996	0.0243127	-0.0260033
503.989	0.0175874	-0.0259777
185.117	0.0172537	-0.025973
716.556	0.0128011	-0.0258728
442.397	0.0104757	-0.0256756
525.139	-0.0120121	-0.0256711
350.265	0.0234496	-0.0254777
88.0416	0.0133671	-0.0253946
366.962	0.0236596	-0.0253765
232.016	0.01987	-0.0253365
330.48	0.0123159	-0.0253231
792.56	0.0255143	-0.0253061
158.098	0.0246075	-0.0252323
469.425	0.0201919	-0.0252279
383.19	0.0247674	-0.0251379
158.963	0.0237148	-0.0251278
743.585	0.0232837	-0.0250759
1050.31	-0.00351837	-0.0250741
485.088	0.0179001	-0.0250447
998.639	0.0248129	-0.0250398
251.187	0.0150304	-0.0249684
208.886	-0.00704589	-0.0248089
354.98	0.0207753	-0.0247282
834.573	0.015156	-0.0247193
816.561	0.0258248	-0.0247174
797.516	0.0255468	-0.0247055
958.556	0.0216963	-0.0246698
689.207	-0.0010567	-0.024631
613.482	0.0238323	-0.0245698
768.56	0.0238201	-0.0245625
129.139	0.0184528	-0.0245556
348.991	0.025175	-0.0245248
349.995	0.024893	-0.0245218
766.508	0.0229358	-0.0244949
614.486	0.0210993	-0.0244421
263.058	0.0213242	-0.0244202
384.69	0.0249448	-0.0243737
732.437	0.0250261	-0.0243161
206.019	0.0206591	-0.0243114
215.127	0.00394873	-0.0243067
822.603	0.0137672	-0.0242842
170.098	0.0184906	-0.0242691
204.021	0.0212104	-0.024192
235.017	0.0229128	-0.0241541
464.216	0.023667	-0.0241423
800.534	0.0245162	-0.0240844
793.564	0.0258894	-0.0240581
676.988	0.0257416	-0.0240567
653.01	0.0238815	-0.0240497
976.546	0.0153742	-0.0240479
307.227	0.0179969	-0.0240024
232.171	0.0192328	-0.0239578
234.014	0.0205174	-0.023943
497.145	-0.00477915	-0.0239013
192.988	0.0209402	-0.0238454
174.994	0.0258671	-0.0238263
197.528	0.00072437	-0.0237931
999.643	0.0263429	-0.0237405
134.047	0.0182945	-0.0236746
324.877	0.00351541	-0.0236625
351.992	0.0227305	-0.0235769
1025.66	0.0197669	-0.0235131
836.586	0.0250892	-0.0234808
687.203	0.0251818	-0.0234696
866.599	0.0240557	-0.0234413
552.428	0.0239942	-0.0234068
978.614	0.0253241	-0.0233886
641.438	0.0249067	-0.0233854
233.019	0.0216453	-0.0233815
254.003	0.0258862	-0.0233368
568.428	0.0240046	-0.0232885
691.442	0.0255655	-0.0232848
186.958	0.0223386	-0.0232524
363.988	0.0178696	-0.0231973
442.978	0.0211906	-0.0231835
541.405	0.0241467	-0.0231568
334.004	0.0224273	-0.0231346
252.005	0.0254681	-0.0231283
156.043	0.00242864	-0.0231172
216.947	0.0195228	-0.0230746
265.087	0.0158161	-0.022889
570.434	0.0244792	-0.0228816
778.545	0.026115	-0.0228073
673.191	-0.0133703	-0.0227967
731.433	0.0259177	-0.0227677
279.095	0.026566	-0.022764
569.431	0.024067	-0.0227629
310.083	0.0247445	-0.0227174
714.234	-0.00122567	-0.0226698
124.924	0.0034132	-0.022662
236.94	0.0224585	-0.0226585
471.932	0.0246555	-0.0226533
682.98	0.0221212	-0.0226242
875.598	0.0245738	-0.0225554
195.914	0.0200872	-0.0225119
404.007	0.0270605	-0.0224842
368.959	0.0228597	-0.0223931
139.517	-0.00732471	-0.0223874
372.067	0.0152913	-0.0223721
236.029	0.0269416	-0.0223509
428.901	-0.00535008	-0.0223471
551.425	0.0237276	-0.022341
400.965	0.0150667	-0.022271
212.98	0.0178124	-0.0222503
313.236	0.0255682	-0.0222246
136.076	0.00191081	-0.0221897
251.002	0.025969	-0.0221535
97.9712	0.0212696	-0.0220925
501.993	0.019793	-0.0220476
406.33	0.0264421	-0.0220355
520.34	0.018757	-0.0220236
398.908	0.00565527	-0.0219936
399.073	-0.0136334	-0.021976
726.477	0.024934	-0.0219499
252.999	0.0262829	-0.021919
483.22	0.00130791	-0.0218803
941.602	0.026178	-0.0218385
727.481	0.0241147	-0.0218341
115.088	0.0249137	-0.0217353
1049.56	-0.00586937	-0.0217049
771.169	0.014106	-0.0216739
980.627	0.0264666	-0.0216484
165.969	0.00685133	-0.0216002
361.112	-0.0121661	-0.0216
1055.3	-0.0138219	-0.0215899
275.202	0.0224671	-0.0215827
361.992	0.020933	-0.0215793
332.007	0.0257006	-0.021502
183.965	-0.00390702	-0.0214938
530.393	0.0263149	-0.0214452
193.99	0.0225941	-0.021432
349.254	0.022012	-0.0214075
600.295	0.0246752	-0.0212181
657.004	0.0244559	-0.0212032
333.002	0.0246348	-0.0211964
395.06	0.0122127	-0.0211551
484.934	0.0228992	-0.0211227
394.302	0.0247744	-0.0211207
801.546	0.0260844	-0.0211119
591.498	0.0221653	-0.0210953
381.121	0.0260651	-0.0210922
837.59	0.0266078	-0.0210591
328.013	0.0266953	-0.0210241
779.549	0.0269843	-0.0209928
175.998	0.0255293	-0.0209301
329.006	0.0259994	-0.0208847
377.108	0.0161315	-0.0207821
678.986	0.0268319	-0.0207646
865.622	0.0240187	-0.0207148
174.13	0.0273356	-0.0206791
940.603	0.0150897	-0.0206615
229.204	0.0163884	-0.0206259
112.122	0.0178421	-0.0206015
820.591	0.0209963	-0.0205688
256.001	0.0226827	-0.0205116
168.035	0.0185089	-0.0204845
722.036	0.0192909	-0.0204784
696.54	0.0198145	-0.0204497
374.065	0.0124267	-0.020416
940.598	0.027021	-0.0203675
281.267	0.0180745	-0.0203534
386.354	0.0101222	-0.02029
946.557	0.0273044	-0.0202474
957.553	0.0226312	-0.0202461
655.182	-0.0152162	-0.0202075
366.962	0.0222978	-0.0202031
331.004	0.026811	-0.0201641
816.275	0.00920381	-0.0201565
336.845	0.0243026	-0.0201225
947.558	0.0256809	-0.0201109
796.592	0.0257747	-0.020098
322.866	0.00872291	-0.0200839
379.983	0.0257008	-0.0200203
808.557	0.0258654	-0.0200019
243.136	0.0239784	-0.0199894
327.01	0.0263371	-0.0199873
1050.06	-0.00464627	-0.0199465
371.317	0.0255934	-0.0199339
201.956	0.00940901	-0.0199214
814.514	0.0261416	-0.0198368
127.026	0.0110987	-0.019816
347.22	0.0194816	-0.0198056
136.024	0.0168263	-0.0197975
838.598	0.0220044	-0.019787
247.647	0.0167448	-0.0197865
601.298	0.0251166	-0.0197281
161.138	0.0106146	-0.01971
611.185	0.027681	-0.0196929
610.185	0.0281445	-0.0196386
346.048	0.00781579	-0.0196243
674.991	0.0273166	-0.0196206
799.529	0.0277498	-0.0195655
612.184	0.0275197	-0.0194879
205.024	0.0198378	-0.0194663
795.579	0.0263374	-0.0194215
247.146	0.0178157	-0.0194179
345.983	0.0248478	-0.0193885
411.033	0.011974	-0.0193758
933.632	0.028351	-0.0193722
361.974	0.025446	-0.0193692
481.227	0.013438	-0.0193479
369.298	0.0159924	-0.0193128
148.979	0.0237293	-0.0192917
637.424	0.024794	-0.0192898
750.992	0.0210337	-0.0192637
613.183	0.02747	-0.0192549
313.923	0.0119142	-0.019239
414.886	0.0205305	-0.0191838
962.578	0.0247841	-0.0191226
742.582	0.026139	-0.0190987
558.17	-0.00341789	-0.0190983
679.989	0.0235529	-0.019053
1049.31	-0.00620508	-0.0190503
252.953	0.0153789	-0.0190239
591.26	0.00479788	-0.0189974
797.595	0.0266933	-0.0189587
426.902	-0.0023266	-0.018948
330.01	0.0267901	-0.0189394
170.098	0.00709325	-0.0189365
493.282	0.0207744	-0.0189031
1101.3	-0.00624349	-0.0188516
1005.67	0.0170672	-0.018832
391.185	0.0259507	-0.0188027
963.547	0.00197633	-0.0187752
932.629	0.0284634	-0.0187619
1049.81	-0.00776999	-0.0187294
393.298	0.0262736	-0.0187287
712.234	-0.00386424	-0.0186834
659.003	0.0255051	-0.0186044
238.027	0.0275455	-0.0186001
390.18	0.0172881	-0.0185874
174.893	0.0174855	-0.0185543
557.166	-0.00419821	-0.0185322
292.074	0.0220332	-0.0185269
348.224	0.0215801	-0.0184968
529.389	0.0267037	-0.0184965
321.046	0.0236136	-0.0184941
319.048	0.0238843	-0.018489
190.99	0.0230733	-0.0184885
238.632	0.0168289	-0.0184865
290.076	0.0219819	-0.0184376
863.605	0.0269737	-0.0184016
248.148	0.0169171	-0.0183948
150.977	0.020338	-0.0183845
164.669	0.00702087	-0.0183639
384.349	0.0262767	-0.0183222
945.552	0.0266807	-0.0182902
748.507	0.00770677	-0.0182892
681.987	0.0173175	-0.0182804
556.861	0.00220706	-0.0182518
212.85	0.014918	-0.0182446
771.58	0.0276278	-0.0182215
399.909	0.00915013	-0.0182152
1015.67	0.0273441	-0.0182018
840.619	0.0266155	-0.0181995
664.343	0.0220894	-0.0181785
191.994	0.0251659	-0.0181723
567.419	0.02566	-0.0181276
816.474	0.0124176	-0.0181266
938.587	0.0278712	-0.0181179
164.993	0.024399	-0.0180892
798.519	0.0274054	-0.0180668
773.477	0.0163359	-0.0180613
364.965	0.0259886	-0.0180545
770.577	0.0278081	-0.0180436
513.989	0.0125027	-0.0179657
766.182	0.0127318	-0.0179643
473.929	0.0237275	-0.0179151
394	0.0223978	-0.0178591
141.96	0.0213392	-0.0178479
862.602	0.0272832	-0.0178229
340.358	0.0195047	-0.0178164
207.161	0.0275739	-0.0177628
382.091	-0.0161048	-0.0177474
443.881	0.0206289	-0.0177274
585.428	0.0252896	-0.0176692
480.224	0.0181753	-0.0175992
300.27	0.0279993	-0.0175171
312.327	0.024602	-0.0175078
239.134	0.016866	-0.0174902
159.021	0.0120749	-0.0174799
824.623	0.026387	-0.0174269
785.161	0.0231113	-0.0174019
640.436	0.0258039	-0.0173959
809.561	0.0269166	-0.0173848
821.595	0.0193497	-0.0173735
839.605	0.0281756	-0.017355
162.995	0.0220661	-0.0173065
192.052	0.0234737	-0.0173064
841.622	0.0274717	-0.0172621
347.049	0.00726147	-0.0172365
454.294	0.0221283	-0.017159
486.266	0.0250854	-0.0171543
414.077	0.0271703	-0.0171532
529.162	-0.0154688	-0.0171417
207.161	0.0248077	-0.0171274
763.495	0.0156066	-0.0171081
787.495	0.0233996	-0.0170978
902.458	0.0212665	-0.0170774
271.277	0.0201437	-0.0170647
539.165	0.0288195	-0.0170223
1055.56	-0.00396423	-0.0170207
495.288	0.0220983	-0.0170088
1043.66	0.027051	-0.0169707
177.995	0.0123485	-0.0169575
152.038	0.0155766	-0.0169566
339.346	0.0264463	-0.0169226
416.365	0.0276201	-0.0169182
179.144	0.0256545	-0.0168911
586.433	0.0255375	-0.016861
427.904	-0.00786338	-0.0168461
977.659	0.0268297	-0.0168324
251.964	0.0251061	-0.0168226
301.076	0.0270145	-0.0167761
646.458	0.0263398	-0.0167503
1038.65	0.0240885	-0.0166738
397.094	0.0231302	-0.0166668
903.593	0.0213668	-0.0166657
266.09	0.0163734	-0.0166577
270.281	0.0243541	-0.0166572
129.068	0.0238695	-0.0165898
563.013	0.021488	-0.0165838
959.648	0.0280317	-0.0165648
602.297	0.0263903	-0.0164864
383.094	-0.0099118	-0.0163673
1050.56	-0.00863383	-0.0163306
222.032	0.0229826	-0.0163008
251.093	0.00165839	-0.0162959
478.294	0.022939	-0.0162728
374.124	0.0120943	-0.0162568
904.596	0.0102838	-0.0162404
348.869	0.0211337	-0.0162319
818.575	0.0267551	-0.0161624
269.176	0.0250206	-0.0160994
1016.67	0.0284587	-0.0160952
754.413	0.0273258	-0.0160952
415.225	0.026426	-0.0159994
609.451	0.0272859	-0.0158969
304.098	0.0214421	-0.0158921
373.273	0.0064891	-0.0158386
819.579	0.0274989	-0.0158074
347.98	0.0114902	-0.015752
317.289	0.00698841	-0.0157489
414.114	0.0137423	-0.0157183
543.368	0.019871	-0.0157145
561.383	0.0238072	-0.0157064
536.166	0.0289968	-0.015697
182.963	0.0133244	-0.0156248
584.421	0.0259302	-0.015596
265.254	0.01453	-0.0155547
746.494	0.0043057	-0.0155452
470.427	0.0199256	-0.0155384
457.032	0.0246497	-0.0155139
167.036	0.0179912	-0.0155074
673.428	0.0280408	-0.0154196
366.374	0.0228091	-0.0154173
416.075	0.0278008	-0.0154151
655.007	0.0263739	-0.0153869
528.159	-0.0144419	-0.0153317
491.007	0.0282196	-0.015262
261.93	-0.0104238	-0.0152339
182.127	0.0237248	-0.0152054
190.005	0.0238276	-0.0151892
459.859	0.0234689	-0.0151494
540.084	0.0276017	-0.0150645
222.942	-0.00211078	-0.0150611
209.977	0.0229315	-0.0150368
433.309	0.0269839	-0.0150231
314.92	0.00983986	-0.015016
547.12	-0.0155559	-0.015
1144.27	0.0219312	-0.0149999
178.136	-0.00595554	-0.0149754
271.19	0.0283645	-0.0149515
592.501	0.0186306	-0.0149496
758.222	0.0245946	-0.0148837
537.167	0.0285911	-0.0148829
473.067	0.00545028	-0.0148657
146.982	0.0279184	-0.0148318
284.296	0.0203342	-0.0148215
346.981	0.028614	-0.0147855
424.225	0.0236499	-0.0147649
953.583	0.0238367	-0.0147552
103.958	0.0279836	-0.0147369
798.605	0.0261242	-0.0147077
562.009	0.0271914	-0.0146889
1003.67	0.0283331	-0.0146602
267.172	0.0188327	-0.0146533
285.126	0.0248048	-0.0146437
105.956	0.0280129	-0.014639
838.442	0.0246924	-0.014633
365.149	0.0208426	-0.0145493
144.083	-0.00725171	-0.0145419
407.334	0.0278195	-0.0144596
144.984	0.0279496	-0.0144407
748.445	0.0275447	-0.0144282
733.209	0.0035866	-0.0144228
91.0492	0.0208057	-0.0143941
522.597	0.0213783	-0.0143547
752.406	0.027148	-0.0143532
976.655	0.0281795	-0.0143391
324.218	0.00345748	-0.0143178
751.409	0.0267094	-0.0143001
527.156	-0.0150764	-0.0142902
798.566	-0.00365519	-0.0142433
837.437	0.0254472	-0.0142398
171.101	0.0140882	-0.0141724
229.143	0.0291997	-0.0141695
665.405	0.0169261	-0.0141513
396.091	0.0229118	-0.0140892
90.5282	0.0286409	-0.0140603
677.992	0.0273833	-0.0140411
614.182	0.0229146	-0.0140331
634.418	0.0270411	-0.0140296
172.98	0.00565683	-0.014025
750.406	0.0269199	-0.0140194
966.543	0.0030376	-0.0140009
354.336	0.0212312	-0.0139871
210.105	0.0207464	-0.0139829
692.445	0.0285928	-0.0139221
125.04	0.0230683	-0.0139038
1002.67	0.0287758	-0.0138852
713.235	-0.00672792	-0.0138727
839.438	0.0262587	-0.0138671
518.967	0.0194475	-0.0138541
101.073	0.0296654	-0.0138388
786.49	0.00699554	-0.0138186
268.106	0.01278	-0.0137328
458.105	-0.00477438	-0.0137265
1004.66	0.0222595	-0.0137144
160.004	0.0242344	-0.0137009
596.476	0.00738907	-0.0136086
434.314	0.0237153	-0.0135675
213.149	0.0288467	-0.0135657
1060.59	0.00326405	-0.013553
937.58	0.0285712	-0.013529
312.922	0.0123968	-0.0135256
280.098	0.0288192	-0.01351
304.434	0.0107805	-0.0134809
830.088	0.0163665	-0.0134559
116.978	0.0243438	-0.0134169
680.983	0.0272742	-0.0134042
412.065	0.0153414	-0.0133999
817.563	0.0239489	-0.01338
815.517	0.0271142	-0.0133771
215.1273_1	0.0293811	-0.0133535
338.343	0.0277391	-0.0133533
549.137	-0.0206205	-0.0133332
228.197	0.0265014	-0.0132871
312.262	0.0248934	-0.013267
1186.32	0.0207396	-0.0132241
230.147	-0.0016413	-0.013179
114.129	0.00645074	-0.0131785
293.05	0.0246129	-0.0131733
273.169	0.0282082	-0.013114
660.424	0.0159701	-0.0130406
393.984	0.0255761	-0.013002
271.1895_1	0.0295387	-0.0128954
772.474	0.0137251	-0.0128767
512.985	0.0187103	-0.0128588
444.878	0.0176719	-0.0128369
263.932	0.0125415	-0.0128315
256.265	0.0200569	-0.0128242
372.018	0.0273579	-0.0127579
568.233	0.0275956	-0.0127251
290.972	0.0187791	-0.0127168
158.018	0.0266777	-0.0127069
393.083	0.00168223	-0.0127025
638.439	0.0165361	-0.0126938
420.972	0.0254333	-0.0126528
202.936	0.0224008	-0.0126371
764.235	0.027249	-0.0125467
338.844	0.0246405	-0.0125457
181.124	0.0265534	-0.0125417
970.606	0.0253185	-0.0125339
269.108	0.0139494	-0.0124901
371.018	0.0267955	-0.0124685
807.544	0.0287288	-0.0124448
627.463	0.0274267	-0.0124369
460.856	0.0263226	-0.0124261
263.002	0.0171934	-0.0124119
708.51	0.0182164	-0.0123326
299.112	0.0285414	-0.0123138
287.145	0.0125585	-0.012313
532.349	0.026587	-0.0123026
829.506	0.027276	-0.0122681
259.194	0.0250253	-0.0121353
669.166	0.000762334	-0.0120065
360.109	-0.0121718	-0.011901
352.197	0.0277116	-0.0118451
762.492	0.0151731	-0.0118063
538.165	0.0291651	-0.0117907
372.319	0.0192735	-0.0117702
339.346	0.0210267	-0.0116948
748.474	0.0216966	-0.0116883
431.221	0.0290788	-0.0116878
447.383	0.0259201	-0.0116748
338.343	0.0210174	-0.0116064
161.014	0.0266952	-0.0115691
125.061	0.0265605	-0.0115685
447.252	0.0248217	-0.0114658
444.975	0.0266171	-0.011464
587.435	0.0255353	-0.0114594
794.177	0.0251947	-0.0114367
189.539	0.00756985	-0.0113912
111.119	0.0253286	-0.0113795
511.982	0.0103415	-0.0112968
271.19	-0.0147388	-0.011247
270.948	0.0275959	-0.0111701
418.107	0.0158489	-0.0110827
382.073	0.0231438	-0.0110713
335.153	0.0272467	-0.0110366
413.07	0.024639	-0.0110344
1037.36	0.0107093	-0.0110324
670.452	0.0272059	-0.0109795
735.025	0.0247496	-0.0109253
186.015	0.01407	-0.010876
283.284	0.0182687	-0.0108604
286.627	0.0232892	-0.0108528
482.229	0.0140629	-0.0107782
465.263	0.0256211	-0.0107486
830.489	0.0147095	-0.0107454
749.478	0.022693	-0.0107449
545.384	0.0263075	-0.0107307
310.312	0.0206741	-0.010702
285.299	0.0205527	-0.0107
467.278	0.0275191	-0.0106943
432.726	0.0284689	-0.0106928
331.082	-0.0228541	-0.0106698
285.984	0.0281024	-0.0106506
257.268	0.0210909	-0.0106245
220.046	-0.0187886	-0.0106164
961.793	0.00886902	-0.0106033
383.259	0.0286114	-0.010589
720.052	0.0261153	-0.0105859
442.028	0.0216516	-0.0105506
416.111	0.0162661	-0.0105196
193.16	0.025645	-0.0104504
224.995	0.0138417	-0.0104399
167.455	0.0126787	-0.0103599
343.296	0.0187174	-0.010308
392.288	0.0211644	-0.0103056
193.031	0.00107963	-0.0102572
151.037	0.0227293	-0.0102326
332.086	-0.0232417	-0.0102102
391.285	0.0217573	-0.0101902
612.472	0.0265698	-0.0101676
679.468	0.0256142	-0.0101303
366.151	0.026692	-0.0101283
660.368	0.0261027	-0.0101165
242.971	0.0201602	-0.0101145
858.347	0.0268664	-0.0101058
376.183	0.0262101	-0.0100923
309.207	0.0252401	-0.0100564
830.288	0.0148431	-0.0100206
385.293	0.0205559	-0.0100048
223.991	0.00739784	-0.00999655
442.88	0.0191325	-0.00999342
743.433	0.0258953	-0.0099609
519.966	0.0255616	-0.00994859
282.281	0.0190555	-0.00993717
460.277	-0.00695254	-0.00992446
589.245	0.0145477	-0.00989175
669.448	0.0275202	-0.0098555
240.499	0.0177568	-0.00984688
164.269	0.0108086	-0.00982109
465.336	0.0268871	-0.00980663
322.962	0.0227806	-0.00980326
386.991	0.0277426	-0.00979668
546.388	0.0241652	-0.00978925
163.114	0.0272064	-0.00977791
963.296	0.00923018	-0.00968082
229.143	0.0047729	-0.00965808
781.622	0.00618257	-0.00964855
287.124	0.025862	-0.00964844
140.007	0.0214004	-0.0096284
813.51	0.0285311	-0.00962552
198.076	-0.0053898	-0.00958138
745.413	0.0210429	-0.00951867
230.147	0.0219083	-0.00948884
877.606	0.0202406	-0.00943867
338.99	0.0224236	-0.00941679
561.006	0.0296016	-0.00938579
181.964	-0.0204826	-0.00937503
566.089	-0.0148356	-0.00935348
448.24	0.0255149	-0.00930938
321.316	0.0220069	-0.00927618
437.989	0.029852	-0.00922817
962.795	0.00635472	-0.00917397
346.332	-0.0198809	-0.00914905
375.988	0.0214434	-0.00909359
200.203	0.0249268	-0.00904509
214.127	0.0261708	-0.00901273
962.294	0.00741696	-0.00890836
429.082	0.0264814	-0.0088908
160.135	0.0102194	-0.00887612
289.218	0.0288101	-0.00886381
625.446	0.029912	-0.00884857
719.05	0.0236931	-0.00881603
753.548	0.0110745	-0.00879322
430.074	-0.0163121	-0.00865464
933.549	0.0223521	-0.0086416
243.213	0.0250501	-0.00863638
435.168	0.0235012	-0.00863452
345.887	0.0116386	-0.00860604
1021.09	0.0121395	-0.00859015
982.644	-0.00291356	-0.00858002
249.208	0.0198016	-0.00849972
145.019	0.011178	-0.0084811
461.28	-0.00675329	-0.0084781
313.215	0.0235954	-0.00847461
974.552	0.0290176	-0.00843433
931.537	0.0269222	-0.00843289
387.995	0.0264248	-0.00840978
811.495	0.0292974	-0.00836338
286.126	0.0247762	-0.00825917
962.043	0.00812384	-0.00822041
812.5	0.028951	-0.00820192
822.536	0.0288665	-0.0081733
354.274	0.0250066	-0.00813429
355.968	0.0240809	-0.00812191
318.301	-0.00621448	-0.00811258
636.423	0.0237685	-0.0080968
611.189	0.0207973	-0.00808083
251.166	0.0298079	-0.00799978
966.042	-0.00173487	-0.00794826
86.0985	-0.0156086	-0.00785684
277.139	0.0260649	-0.00781735
515.373	0.0296556	-0.00780506
96.9645	0.0269299	-0.007791
803.539	0.0193179	-0.007789
204.104	-0.00373228	-0.00777141
227.128	0.0282859	-0.00771554
830.89	0.0156979	-0.00769129
199.172	0.0115235	-0.00768
770.193	0.0271637	-0.00767031
146.032	0.0279218	-0.00755677
384.084	0.00121507	-0.0074413
537.304	0.0246131	-0.00742375
88.1141	0.0144439	-0.0074219
702.469	0.0224171	-0.00741324
496.341	0.026075	-0.00739694
497.312	0.0230498	-0.00739043
499.116	0.00681574	-0.00738004
279.233	0.0253776	-0.00737599
538.308	0.0254315	-0.00735887
515.093	0.0161392	-0.00734512
212.533	0.0216256	-0.00730477
280.265	0.0174555	-0.00730124
406.101	0.0223076	-0.00729816
261.223	0.0250371	-0.00728983
353.27	0.0250175	-0.00728776
122.098	0.0242302	-0.0072704
827.49	0.0293743	-0.00718392
132.046	0.0209633	-0.00715232
344.114	-0.0196919	-0.00710776
429.32	0.0209032	-0.00709526
999.506	0.0256216	-0.0070864
1019.84	0.0151095	-0.00707795
389.192	0.027528	-0.00705453
423.973	0.0306298	-0.00700256
509.983	0.0200524	-0.00698608
828.495	0.0270691	-0.00697042
139.005	0.0210513	-0.0069158
476.163	-0.0016755	-0.00690302
320.965	0.0228671	-0.00686305
963.046	0.00859982	-0.00685687
335.2592_1	0.0252493	-0.00667939
830.69	0.0137255	-0.00667637
848.287	0.00758558	-0.00667082
962.545	0.00987455	-0.00662759
297.241	0.0263508	-0.00662555
289.155	0.00819906	-0.0066132
311.259	0.0264925	-0.00660874
412.379	0.0223038	-0.00660329
633.143	0.0248185	-0.0066032
795.031	0.0303858	-0.00657432
213.984	0.0199681	-0.00654695
385.352	0.0282893	-0.00650484
337.148	0.0246058	-0.00646673
981.632	0.0245982	-0.00645901
932.54	0.0220433	-0.00642941
736.533	0.0071592	-0.00638795
669.623	0.0271189	-0.0062841
366.067	0.0207169	-0.0062796
677.375	0.0254933	-0.00621992
1020.34	0.0184129	-0.0061264
1051.62	0.0211962	-0.00609771
824.548	0.0262926	-0.0060595
643.458	0.0297458	-0.00593827
339.99	0.00811467	-0.00590216
391.012	0.0233248	-0.00587473
539.307	0.02259	-0.00582849
773.518	0.0285204	-0.00581196
545.029	0.0275037	-0.00577063
319.305	-0.00796543	-0.00576227
504.248	0.0260371	-0.00575113
794.025	0.0302276	-0.00572902
607.348	0.0202359	-0.0056365
769.19	0.0273473	-0.00562313
546.031	0.0262877	-0.00554245
309.205	0.0175915	-0.00543559
1020.09	0.0179366	-0.00539485
848.687	0.00593468	-0.00532888
309.132	-0.00301617	-0.00532254
184.991	0.0277212	-0.0053088
1061.59	0.000875587	-0.00519791
220.119	0.0259163	-0.00515181
1038.11	0.00796295	-0.0051165
290.076	0.00647595	-0.00509938
333.207	0.0249202	-0.0050098
789.513	0.0290217	-0.00498808
288.948	0.0243966	-0.00490987
118.088	-0.0115221	-0.00488828
303.976	0.0298814	-0.0048539
781.418	0.0135706	-0.00483517
367.151	0.0260186	-0.00482531
502.991	0.0176394	-0.00482506
396.062	0.0100346	-0.00478972
263.238	0.0131354	-0.00478128
137.134	0.0306485	-0.00471213
553.278	0.0231823	-0.00470305
984.651	-0.00598913	-0.00470168
258.051	0.0181215	-0.00468226
328.899	0.0285846	-0.0046819
802.182	0.0284975	-0.00467509
815.5	-0.00947303	-0.00466073
269.651	0.0276118	-0.0046595
244.265	-0.00204435	-0.0046346
134.989	0.00763512	-0.00458915
226.182	0.0168704	-0.00456054
212.167	0.0165249	-0.00453867
1020.59	0.0178527	-0.00449839
747.427	0.0264291	-0.00449631
544.054	0.0222043	-0.00444719
618.423	0.027353	-0.00444078
1069.34	0.00271279	-0.00441378
1064.34	0.00465752	-0.00438207
239.163	0.0236713	-0.00431762
704.486	0.0113502	-0.00431296
1019.59	0.0187901	-0.00428065
262.226	0.0241944	-0.00420427
326.111	0.0253908	-0.00419291
182.083	-0.0108643	-0.0041692
269.211	0.0258683	-0.00416278
467.052	0.0265264	-0.00413139
244.193	0.0214282	-0.00413125
697.072	0.0121098	-0.00411989
1000.64	0.0248582	-0.00410178
376.32	0.0166606	-0.00407497
137.062	0.0255081	-0.00406895
719.209	-0.0182846	-0.00405492
282.137	0.000978713	-0.00405482
861.533	0.0281184	-0.00398607
247.129	0.00589111	-0.00393642
211.055	0.0289958	-0.00389694
983.648	-0.0071786	-0.00385813
1064.59	-0.00114534	-0.00378977
106.075	0.0259602	-0.0037583
788.542	0.0071154	-0.00374395
801.18	0.0273219	-0.00373821
157.015	0.0231077	-0.00371767
572.838	0.0238385	-0.00370382
167.016	0.0296714	-0.00369404
398.049	0.0220255	-0.00369271
600.417	0.0285468	-0.00368327
368.15	0.0272364	-0.00364302
363.174	0.0216711	-0.00361351
129.129	0.0219748	-0.00360624
358.165	0.0270112	-0.00358884
796.544	-0.00091114	-0.00355942
437.974	0.0235531	-0.003558
1094.44	0.0116186	-0.00354348
384.052	0.0253913	-0.00348067
966.793	0.00617432	-0.00341105
526.99	0.0137117	-0.00340462
331.102	0.0189249	-0.0033133
615.439	0.0293004	-0.00328946
513.252	0.0275219	-0.00324526
543.283	0.0227668	-0.00320925
659.364	0.0268479	-0.00319488
208.17	0.0172543	-0.00317249
272.193	0.0224731	-0.0031668
336.261	0.0261322	-0.00315436
413.032	0.0161147	-0.00314434
281.007	0.0289496	-0.00310006
410.022	0.0297116	-0.003029
830.51	0.0276543	-0.00302249
966.292	0.00147895	-0.00298786
198.15	0.0173999	-0.00294508
647.465	0.0288043	-0.00291597
678.471	0.0250879	-0.00290627
238.892	0.00277711	-0.00276823
382.926	0.0205148	-0.00274809
426.082	0.0162948	-0.00272716
520.965	0.00871174	-0.00268057
330.898	0.0284603	-0.00265995
438.981	0.0265235	-0.00259685
831.091	0.0117464	-0.0025769
402.358	0.0150188	-0.00255936
350.176	0.024604	-0.00254761
876.267	0.0163914	-0.0025236
277.64	0.0269538	-0.00252182
603.431	0.0278859	-0.00251334
414.271	0.0170805	-0.00250783
196.533	0.0228722	-0.00243271
274.988	0.0243249	-0.00243051
283.004	0.028411	-0.00235726
225.989	0.0126317	-0.00223682
380.21	0.0244305	-0.00215413
309.064	0.0167235	-0.00214975
350.045	0.0188431	-0.0021497
200.94	0.0268905	-0.00213567
699.356	0.0263622	-0.0020744
1061.11	0.0116819	-0.00206537
112.008	0.0256084	-0.00199986
501.033	0.0119911	-0.00197678
290.221	0.0281285	-0.00195721
884.543	0.0221389	-0.00185918
306.999	0.0291812	-0.00180788
124.044	0.0271305	-0.00180237
615.492	0.00221151	-0.00178521
694.401	0.0286563	-0.00176563
634.146	0.0244897	-0.00171428
700.36	0.0263461	-0.00170372
293.103	0.028187	-0.00168989
668.618	0.0211736	-0.00168785
979.616	0.0213138	-0.00168583
221.156	0.0273845	-0.00167233
1069.59	0.00201433	-0.0016722
217.129	0.0249675	-0.00159183
170.068	0.0164854	-0.00158614
396.024	0.0288998	-0.00156176
231.996	0.0195579	-0.00145737
1037.86	0.0152007	-0.00136419
438.996	0.0264718	-0.00132864
250.179	0.028566	-0.00128841
661.302	0.0282692	-0.00128081
857.257	0.0149423	-0.00124509
616.443	0.0283127	-0.0012301
388.995	0.0263588	-0.00120717
1037.61	0.0129881	-0.00118063
890.496	0.0149887	-0.0011512
800.203	0.0292354	-0.00102808
349.041	0.015456	-0.00101979
405.002	0.0276259	-0.00101631
172.063	0.0289759	-0.000946578
416.374	0.0156113	-0.000946044
662.305	0.0282313	-0.000944507
649.41	0.028135	-0.000937613
175.978	0.0102277	-0.000933598
175.026	0.0206846	-0.000926622
325.56	0.0123002	-0.000909759
693.525	0.0256483	-0.000773364
823.608	0.00817449	-0.000732238
281.509	0.0278912	-0.000712028
515.277	0.0140219	-0.000703888
1068.84	0.00178577	-0.000696806
358.667	0.0268725	-0.000556573
892.593	0.0167473	-0.000552881
685.152	0.0169502	-0.000440654
469.296	0.029842	-0.000426248
238.254	0.0257526	-0.000353684
258.553	0.0133759	-0.00033265
430.378	0.0192589	-0.000250934
359.132	0.0217839	-0.000219392
259.084	0.0259978	-0.000212932
954.563	-0.0181559	-0.000206066
291.197	0.0275747	-0.000191195
619.426	0.0264276	-0.000110218
333.033	0.0232703	-5.78473e-05
890.746	0.0194043	-5.55521e-05
105.072	0.0234285	-1.24743e-05
1143.54	0.0134507	2.68393e-05
523.058	0.0120091	6.26289e-05
199.943	0.0256493	7.97364e-05
428.079	0.0267831	8.03007e-05
458.858	0.0283264	0.000176526
176.028	0.0243748	0.00018932
889.477	0.0239952	0.000220305
241.967	0.022356	0.000259668
599.409	0.0285873	0.000265073
239.968	0.0270346	0.000274255
278.047	0.0224872	0.000277802
240.002	-0.00979775	0.000318474
352.063	0.0281374	0.000325925
1038.36	0.0171489	0.000341271
471.073	0.0233172	0.000361824
408.336	0.0186578	0.000408844
508.984	0.0172413	0.000471572
876.016	0.017936	0.000494138
203.225	0.00993846	0.000538843
1068.08	0.00912404	0.000554856
802.533	0.0200016	0.000570691
1020.84	0.0104362	0.000586006
635.295	0.0273509	0.000605972
1060.61	0.0103284	0.000610852
382.084	-0.000779623	0.000654599
413.267	0.0217754	0.000724304
266.174	0.0176215	0.000808026
242.1	0.0196065	0.00085966
973.547	0.0276613	0.000885697
240.167	0.0138109	0.000888695
1068.59	0.00348963	0.000914736
110.011	0.0226592	0.00092578
420.224	0.0310277	0.000935446
265.93	-0.00306905	0.000944732
423.291	0.02485	0.000953244
876.517	0.0202612	0.000957946
640.587	0.00714555	0.00100317
165.056	0.00417866	0.00112005
517.008	0.0112371	0.00121627
498.315	0.0257109	0.00125768
434.275	-0.00161132	0.00129455
597.099	0.0170519	0.0013037
468.985	0.0242573	0.0013436
425.034	0.0128785	0.00134392
317.212	0.0274989	0.00140275
527.393	0.0158476	0.0014111
341.265	0.0272238	0.00141533
510.981	0.0234376	0.00141788
215.973	0.0281316	0.00145056
368.015	0.0258061	0.00145314
758.14	0.0306835	0.00145579
534.295	0.0227519	0.00147423
286.924	0.0151948	0.00151407
367.278	0.021703	0.00165484
259.206	0.0250818	0.00169824
441.152	0.0294506	0.00172952
542.031	0.027184	0.00179688
198.942	0.0258923	0.00188006
601.424	0.028351	0.00189276
396.952	0.0170623	0.00193019
831.292	0.0146334	0.00193095
857.371	0.0191363	0.00207582
325.058	0.0200388	0.00208617
856.456	0.00593607	0.00212374
307.979	-0.0136588	0.0021313
625.176	0.0154874	0.0021421
431.382	0.0231785	0.00221536
429.243	0.0206206	0.00222041
964.134	0.0258345	0.00223141
602.428	0.0284327	0.00223776
251.071	0.0199111	0.00226371
543.132	0.02163	0.00226526
288.005	0.0223609	0.00226804
381.08	-0.0019974	0.00230342
458.04	0.0252346	0.00232604
132.104	-0.0156638	0.00236266
1094.59	0.0128088	0.00236504
343.228	0.0292271	0.00238315
356.098	-0.000941397	0.00246031
218.912	0.0290881	0.00251811
965.791	0.00202688	0.00254917
1094.73	0.0130129	0.00257734
471.221	0.0277556	0.00259987
166.088	-0.0133377	0.00260123
648.468	0.0305229	0.00261397
185.044	0.0276799	0.00262275
766.077	0.0291276	0.00271405
857.343	0.029438	0.00275392
191.528	0.0244159	0.00278768
107.999	0.0273011	0.00280402
383.081	-0.00113325	0.00283956
662.438	0.00930962	0.0028865
298.275	0.0260419	0.00295053
152.072	-0.0161296	0.00298798
446.982	-0.00396656	0.00309182
279.161	0.00770351	0.00309767
600.416	0.0297011	0.00310176
366.096	-0.018854	0.00317018
120.082	-0.0159595	0.00318829
608.392	0.00746043	0.00319941
496.251	0.026321	0.00320247
209.96	0.0116036	0.00329308
338.076	0.0187232	0.00331085
889.745	0.0166742	0.00338327
435.291	0.025572	0.00340051
457.073	0.0214417	0.00345187
519.007	0.0172443	0.00345576
1068.34	0.0030319	0.00356321
1060.86	0.0134581	0.00357941
193.999	0.0286176	0.00358611
683.145	0.0156109	0.00359222
1103.32	0.0126672	0.00360408
129.14	0.0141977	0.0036308
199.036	0.0222469	0.00371081
229.033	-0.0156116	0.00374836
395.953	0.0257552	0.00375677
270.214	0.0258297	0.00378863
611.467	0.0288982	0.0038095
1072.58	-0.00565254	0.00381457
893.066	0.0228005	0.00391357
203.006	0.00187546	0.00395286
624.034	0.022324	0.00401418
867.246	0.0186187	0.00402411
1060.11	0.0124366	0.00403294
360.132	0.0264508	0.00405097
507.366	0.0153345	0.00406779
1094.87	0.0161827	0.00418619
315.135	0.0254872	0.00419668
197.119	0.0285984	0.00422413
806.542	0.0234386	0.00436835
376.114	0.0283148	0.00437554
1057.84	0.00749643	0.00447042
426.182	0.0293028	0.0045353
365.248	0.0287396	0.00453641
223.171	0.0301103	0.00455187
717.418	0.0287367	0.00457811
389.092	0.030669	0.00460572
907.504	0.0151594	0.00465761
1169.02	0.0188994	0.0046867
634.417	0.0286918	0.00469584
87.5276	0.0291683	0.00472113
388.089	0.0305724	0.00481421
942.177	0.0281949	0.00490131
245.079	0.00626121	0.00493265
738.505	0.0190562	0.00493404
975.563	0.0298648	0.00494131
125.988	0.0305254	0.00494234
857.874	0.00956016	0.00499404
298.994	-0.0164749	0.00505868
1060.36	0.0102648	0.00507803
1069.09	0.00177747	0.00508019
195.05	0.0299042	0.00509824
684.148	0.0174784	0.00512563
253.956	0.00385619	0.00516408
1197.9	0.0182271	0.00519524
610.184	0.0133191	0.0052069
204.046	0.00395335	0.00522685
524.063	0.0207636	0.00535206
344.877	0.0288749	0.00535513
632.407	0.0283787	0.00536384
356.965	0.0286734	0.00540162
926.58	-0.000157508	0.00543952
1101.73	0.00800814	0.00550602
595.072	0.0107358	0.00551504
474.835	0.0262069	0.00551596
316.204	0.0273332	0.00554246
158.156	0.0254596	0.00558216
318.216	0.0155525	0.00561408
279.161	-0.0135825	0.00563395
1101.59	0.010977	0.0056737
613.168	0.0240585	0.00571857
617.419	0.029078	0.0057238
890.246	0.0168716	0.00572529
1199.14	0.0159407	0.00574535
1058.09	0.00787167	0.00577022
252.16	0.0155859	0.00587948
290.012	0.0287183	0.00588561
205.088	0.0204853	0.00590455
445.368	0.015116	0.00591439
935.677	0.0174535	0.00592374
1057.09	0.012114	0.00592896
233.155	0.0276484	0.00593263
489.062	0.00396508	0.00600974
1142.29	0.0283684	0.00604333
604.434	0.026126	0.00605314
981.555	-0.0236131	0.00605719
429.373	0.0113359	0.00606873
904.475	0.00618655	0.00611751
518.325	0.0179712	0.00612106
604.087	0.027487	0.0061213
933.492	-0.0279362	0.00616838
1103.85	0.0252035	0.00617047
190.545	0.019989	0.0062225
416.233	0.0159605	0.00626949
391.135	0.0198995	0.00632469
1057.34	0.00977299	0.00633019
255.946	0.0289847	0.00634834
1061.36	0.0136413	0.00636715
365.248	0.029247	0.00638684
893.553	-0.0274061	0.00639069
94.0468	0.0139275	0.00639711
230.992	0.0210463	0.00643745
823.338	0.0292825	0.00647336
350.086	0.028795	0.00653642
1111.84	0.0265514	0.0065477
360.094	0.0280779	0.0065522
123.044	0.0186587	0.00656526
934.495	-0.0276822	0.00660698
381.28	0.0227883	0.00662397
419.168	0.0209858	0.00662416
759.144	0.0307234	0.00667357
288.291	-0.00944753	0.0066771
565.026	0.0248109	0.00668129
765.076	0.0304171	0.00670171
254.946	0.0271734	0.00673478
849.625	0.0202275	0.00676081
241.156	0.030077	0.00677179
168.052	0.0218859	0.00679469
133.063	-0.0128784	0.0068274
425.179	0.0291714	0.00684989
339.073	-0.0163411	0.00687266
661.483	0.0257466	0.00689522
633.122	0.0211531	0.00690759
303.019	0.0264014	0.00695455
455.042	0.0295985	0.00703071
247.507	0.0263469	0.00703923
368.517	0.0251225	0.00705003
281.138	0.0156853	0.00707294
395.02	0.0308583	0.00707437
316.322	-0.00953979	0.00712964
90.5083	0.0173851	0.00713749
409.036	-0.00638636	0.00718636
153.035	0.0265392	0.00721603
894.556	-0.027453	0.00725647
226.073	0.0179827	0.00734366
122.062	0.0292345	0.00739074
167.055	0.0304556	0.00740348
1059.86	0.00830422	0.00745591
149.025	0.0144431	0.00748658
875.766	0.0161643	0.00751821
1061.84	0.0120818	0.00759679
167.108	0.0279453	0.00761123
412.959	0.0231782	0.00765014
709.17	0.0265941	0.00766629
1056.34	0.0133128	0.00766986
312.108	0.0266182	0.00767498
366.08	0.0275958	0.00769287
1056.59	0.0123632	0.0079336
198.536	0.0281752	0.00797825
611.161	0.0242744	0.00798318
379.096	0.0255615	0.00800298
533.351	-0.00567762	0.00804537
612.164	0.0245736	0.00806252
1056.84	0.0108761	0.00806326
711.147	0.0274423	0.00807406
402.104	0.0298663	0.00811045
725.198	-0.00880752	0.00813283
231.05	0.027379	0.00819181
214.919	0.0293982	0.00821254
585.158	0.0269386	0.00823429
496.758	0.0194198	0.00826135
347.132	0.027987	0.00830156
410.107	0.0159962	0.00830984
150.029	0.0139068	0.00836015
280.164	0.0110312	0.0084211
619.147	0.0107446	0.00845296
789.668	0.00944271	0.00847264
799.201	0.0289483	0.00852861
497.25	0.0270015	0.00854521
584.418	0.0297713	0.00858814
880.28	0.0227695	0.00863764
1167.35	0.0198111	0.00866915
314.124	0.0282065	0.00868785
412.083	0.0100586	0.00869659
166.052	0.0290974	0.00870947
505.258	0.0132969	0.00876051
432.303	-0.00789175	0.00877024
236.071	-0.0087631	0.00878187
252.219	0.00997016	0.00878568
1060.34	0.0105875	0.00881653
433.242	-0.00974626	0.00885433
368.058	0.0274962	0.00885706
1112.09	0.0228943	0.00886131
582.403	0.0289384	0.00886594
346.082	0.0205027	0.00889126
152.036	0.0277365	0.00893547
289.294	-0.0105697	0.00896895
227.586	-0.011813	0.00899243
650.437	0.0123759	0.00906599
582.442	-0.021815	0.00908775
617.148	0.0290072	0.0091055
180.031	0.0273792	0.00911769
567.148	0.0256742	0.00913075
889.995	0.0178702	0.00914078
113.026	0.0215487	0.00915272
1195.4	0.0169933	0.00920365
537.166	0.0296168	0.00922986
309.583	0.0288747	0.00930246
259.019	0.0135049	0.00932452
111.01	0.0283831	0.00935457
822.057	0.0245595	0.00936221
302.306	-0.00113065	0.00936536
88.9549	0.0288393	0.0094764
86.9945	0.0192722	0.00947814
287.959	-0.0201703	0.00950125
1198.65	0.0166543	0.00950375
425.215	0.0277854	0.0095741
168.067	0.0240577	0.00958499
1168.02	0.0191763	0.00960316
859.493	0.0194538	0.00961103
235.071	-0.00849414	0.00966945
430.409	0.0159642	0.00967871
194.047	0.0292275	0.00968301
848.488	-0.00591476	0.00974004
607.292	0.00613549	0.00975608
219.096	-0.00725031	0.00976667
319.151	0.0293104	0.00977474
566.407	0.0298217	0.00979202
1197.65	0.0173021	0.0098084
439.201	-0.0121741	0.0099069
235.076	0.0255039	0.00992022
1194.9	0.0170361	0.00995236
116.072	-0.0190733	0.00999175
1167.02	0.0189593	0.0100075
248.033	0.0287761	0.0100098
640.215	-0.0202291	0.0100308
434.203	0.0292927	0.0100352
1058.34	0.00931713	0.010113
608.295	0.00592049	0.0101443
966.591	-0.0224721	0.0101579
409.021	0.0225997	0.0101621
394.047	0.0303945	0.0101736
1104.35	0.0221682	0.0101742
371.329	0.00953363	0.0102076
1057.59	0.00645277	0.0102158
916.562	-0.0254853	0.0102217
199.533	-0.0227478	0.0102647
1167.68	0.0200826	0.0102965
649.265	0.00713038	0.0103153
565.404	0.0299709	0.0103353
500.118	0.00874175	0.0104382
120.067	0.00458246	0.0104476
244.072	0.0249916	0.0104591
422.305	-0.00407576	0.0104698
630.135	0.0131571	0.0105325
889.495	0.017814	0.010539
198.042	0.02692	0.0105557
637.293	-0.0276037	0.0105709
409.018	0.0292267	0.0106158
531.274	-0.0115903	0.0106626
107.086	-0.0126303	0.0106791
1135.13	0.0263598	0.0106849
212.057	0.0295325	0.0107027
421.146	0.0298018	0.0107168
532.278	-0.0114447	0.0107287
430.992	-0.0238223	0.0108034
213.542	0.0220216	0.0108971
1142.65	0.0151004	0.0109405
441.233	-8.96625e-05	0.0109445
965.588	-0.0199424	0.0109678
1142.88	0.0195547	0.0109694
583.414	0.0297539	0.01098
1168.69	0.0193887	0.0109961
441.025	0.0303788	0.0110016
904.703	0.0250109	0.0110513
393.044	0.0304409	0.0110941
1168.35	0.0198174	0.0111027
1056.09	0.0133258	0.0111038
397.202	-0.011285	0.0111133
847.446	-0.011316	0.0111291
168.06	0.0278997	0.0112158
167.09	-0.00941121	0.0112598
276.056	-0.0100989	0.0112752
485.176	-0.00947733	0.0112797
432.239	-0.00938085	0.0113101
641.287	-0.0121544	0.0113478
617.031	0.0284322	0.0113534
417.218	-0.0105347	0.011367
846.442	-0.01118	0.0113966
363.072	0.0211279	0.0115039
241.095	-0.0242146	0.0115174
331.285	0.0231946	0.0115897
739.508	0.016749	0.0116669
636.289	-0.027749	0.0116677
292.202	0.018769	0.0116931
415.212	-0.0107732	0.0116941
824.341	0.0248544	0.0117325
964.333	0.0266953	0.0117822
416.216	-0.0106181	0.0118109
1121.31	0.0293978	0.0118312
272.962	0.0142775	0.0118313
138.057	0.0263552	0.011866
119.087	-0.0112169	0.0118816
373.102	0.0260715	0.0118824
302.146	-0.00545398	0.0119074
242.008	-0.022984	0.0119108
423.033	0.0268169	0.0119188
915.558	-0.0260764	0.0119355
146.167	0.0121702	0.0120439
879.476	0.0106774	0.0121044
174.078	0.0293224	0.012111
247.598	-0.010643	0.0121456
316.286	-0.0158412	0.0121519
209.083	0.0166539	0.0121572
1028.64	0.014823	0.0122347
365.106	0.00296801	0.0122383
438.197	-0.0101737	0.0122433
635.286	-0.0276378	0.0122475
851.397	-0.0118246	0.012255
308.987	-0.0259814	0.0123106
443.173	-0.0126369	0.012354
330.119	0.0248717	0.0123607
935.598	-0.022088	0.0123652
228.088	0.0267738	0.0123799
563.266	-0.0265148	0.0124105
750.218	0.029257	0.0124139
953.557	-0.0226841	0.0124192
1111.34	0.0271272	0.012474
922.565	-0.0265615	0.0125297
411.11	0.0166632	0.0125836
723.195	-0.00572723	0.0126161
1028.84	0.0175288	0.0126292
857.704	0.0187998	0.012638
747.208	0.0290372	0.012641
281.14	-0.0112453	0.012648
820.244	0.0247728	0.0126525
852.4	-0.0121494	0.0126675
135.082	-0.0108457	0.0126888
483.157	-0.0113272	0.0127057
295.118	-0.0109885	0.0127225
453.168	-0.00984185	0.0127655
805.33	0.0277966	0.0128002
626.18	0.0115335	0.0128568
853.401	-0.0114527	0.0128797
437.194	-0.0101404	0.0128893
1029.09	0.0159773	0.0129054
1199.64	0.0199595	0.0129087
120.091	-0.0109895	0.0129141
665.165	0.026818	0.0129729
593.276	-0.0271328	0.0129748
381.243	0.0274658	0.0129949
1193.65	0.017695	0.0130343
963.736	0.0261612	0.0130902
331.129	0.0191423	0.0130912
1195.15	0.0167509	0.0130935
503.284	-0.00252419	0.0130976
317.116	-0.0062748	0.0131053
583.414	0.0281885	0.0131413
434.186	-0.0115291	0.0131558
536.163	0.029206	0.0131641
246.002	-0.0216857	0.0131683
517.969	0.0262833	0.0131903
319.137	0.00266849	0.0132611
214.064	0.0297841	0.0132796
392.042	0.00653146	0.0133148
639.402	0.0285472	0.0133621
120.047	0.0285392	0.0133903
182.047	0.0273382	0.0134139
1062.34	0.00591723	0.0134879
648.166	0.029324	0.0135059
480.797	-0.0273999	0.013514
1150.66	-0.0276612	0.0135154
398.206	-0.0121399	0.0135595
375.113	0.0290199	0.0136074
256.983	0.0211908	0.0137037
1198.89	0.00966076	0.013715
748.212	0.0292757	0.0137381
454.171	-0.00922416	0.0138234
1099.6	0.0243284	0.0138475
401.031	-0.0243602	0.0138522
393.188	0.0255115	0.0138673
1028.29	0.0218008	0.0138711
1169.36	0.0130935	0.0138763
724.2	-0.00583172	0.013882
1193.9	0.0188997	0.0139088
252.03	-0.00727164	0.0139166
581.399	0.0294336	0.0139404
827.582	-0.0265825	0.0139518
920.559	-0.0270666	0.0140266
619.165	0.0296271	0.0140502
217.543	-0.0150282	0.014069
919.556	-0.0270452	0.0140739
143.004	0.0259118	0.014085
921.562	-0.0270165	0.0140959
359.241	-0.00971716	0.0141064
948.548	-0.0261955	0.0141585
282.012	0.0270515	0.0141627
434.688	-0.0112212	0.0141682
711.346	0.0218843	0.0141846
460.27	-0.0114617	0.0141931
241.704	-0.0230012	0.0141937
113.134	0.0163146	0.0142206
227.084	-0.0119175	0.014247
426.101	0.0260395	0.0142704
1194.15	0.0189755	0.0142865
374.11	0.0289357	0.0143241
870.563	-0.0276644	0.0143413
1149.66	-0.0263856	0.0143552
241.399	-0.0220964	0.0144169
502.28	-0.0050546	0.0144523
936.553	-0.0245959	0.0144585
831.191	0.0251029	0.0144949
875.582	-0.0264471	0.0145796
828.585	-0.0256347	0.0146441
117.035	0.0256246	0.0146641
371.062	0.0298815	0.0146712
625.266	-0.0266108	0.0146849
422.146	0.0282583	0.0146932
594.279	-0.0267697	0.014694
1103.6	0.0257274	0.0147146
581.436	-0.0214322	0.0147455
1197.57	-0.0272759	0.0147545
455.17	-0.00717465	0.0147549
889.677	0.0203808	0.0147669
749.215	0.0287478	0.0147917
974.564	-0.0254405	0.014817
906.573	-0.0267876	0.0148232
1199.57	-0.027102	0.0148285
403.108	0.0293696	0.0148448
873.577	-0.026392	0.0148783
874.58	-0.0264038	0.0149086
969.552	-0.0262718	0.0149398
872.574	-0.0264527	0.0149718
869.555	-0.023778	0.0149841
380.096	0.0285392	0.0149864
620.167	0.0296734	0.0149944
1198.4	0.017077	0.0149956
413.785	-0.0157429	0.0150195
1143.15	0.0168022	0.0150272
293.012	0.00807228	0.0150353
609.268	-0.0253651	0.0150399
171.028	-0.0248824	0.0150622
1194.4	0.0165601	0.0150984
905.568	-0.0261938	0.0151323
903.561	-0.0262451	0.0151559
1028.44	0.0126565	0.0151575
872.688	-0.019952	0.0151613
528.125	-0.00760133	0.0151919
640.405	0.0271039	0.0152268
687.188	0.0255981	0.0152577
904.564	-0.0262453	0.0152753
213.061	0.0294665	0.0152863
467.112	0.0166839	0.0152919
779.067	0.0246423	0.0153416
1199.39	0.0158765	0.0153556
1134.13	0.0283904	0.0154539
824.256	0.0275664	0.0155008
608.263	-0.0262619	0.015519
410.107	0.0242989	0.0155346
641.59	0.0148473	0.0155465
211.023	-0.0236696	0.0155485
461.273	-0.0115445	0.0156063
565.156	0.0198043	0.0156099
154.052	0.0281595	0.0156124
297.146	0.0286895	0.0157006
110.062	0.0272949	0.0157022
1120.31	0.0283949	0.0157576
481.298	-0.026849	0.015798
194.503	0.0159573	0.0158107
526.044	0.0257085	0.0158284
381.099	0.0283213	0.0158616
1100.35	0.0242472	0.015864
411.093	0.0230791	0.0158801
547.271	-0.0255121	0.0158822
427.105	0.0253041	0.0159061
871.685	-0.0220204	0.0159325
548.274	-0.0255619	0.0159859
1015.81	0.0233986	0.0159932
764.098	0.0289897	0.0160999
1198.57	-0.0265226	0.0161035
189.008	0.0263015	0.0161091
964.534	0.0269305	0.01611
626.268	-0.0252371	0.0161274
867.371	-0.0122372	0.0161601
329.07	0.0217809	0.0161975
1015.31	0.02221	0.0162251
902.55	-0.0265525	0.0162475
628.449	-0.016425	0.0162644
952.543	-0.0256986	0.0162717
889.571	-0.0260247	0.0162824
424.037	0.0213227	0.0162847
1060.84	0.00627186	0.0162944
344.099	0.0266788	0.0163714
949.562	-0.025854	0.0164156
744.13	0.0227355	0.0164254
931.553	-0.023643	0.0164652
1143.38	0.0149564	0.0164858
409.184	0.0256331	0.0164968
577.125	0.027103	0.016509
633.414	0.0192157	0.0165111
889.276	0.0130539	0.0165429
487.086	-0.00616017	0.0165833
259.005	-0.0242137	0.016592
935.038	0.0121369	0.0166398
407.031	0.0230724	0.0166613
128.024	0.0277517	0.0166728
929.604	-0.0250578	0.0166881
942.571	-0.0248564	0.0167147
928.599	-0.0248097	0.0167153
1104.1	0.021932	0.016728
888.566	-0.0260604	0.0167317
969.731	0.0281595	0.0167792
304.055	0.00428683	0.0168229
289.127	0.0260581	0.0168284
790.671	-0.0120411	0.0168628
1099.85	0.0241118	0.0168669
244.033	-0.00729009	0.0168696
463.321	0.00231228	0.0169135
731.213	0.0281837	0.0169331
664.162	0.027541	0.0169584
772.578	0.00417365	0.0169618
349.185	0.0146482	0.0169662
963.534	0.0256837	0.0169777
442.075	0.0256059	0.0169798
129.02	0.0276385	0.0170309
1141.87	0.0250296	0.01705
256.132	0.0283518	0.017096
237.069	-0.0108384	0.0170991
1100.1	0.0232382	0.0171216
378.088	-0.0158386	0.0171449
958.644	-0.0126688	0.0171681
1194.65	0.0190264	0.0171696
308.557	0.0178655	0.0171866
901.544	-0.0255429	0.0172374
89.3564	0.0179682	0.0172568
479.19	0.0275858	0.0172937
426.198	-0.0128366	0.0173151
1062.09	0.0108456	0.0173428
283.987	-0.0234039	0.0173637
672.424	0.0156626	0.017423
197.03	-0.0150876	0.0174535
220.033	-0.0141554	0.0174785
414.432	-0.0203215	0.0174861
136.087	-0.0137762	0.0175862
180.062	0.026136	0.017595
964.732	0.0264711	0.0176122
95.0509	0.0233561	0.0176373
943.576	-0.0243818	0.0176416
212.511	0.0245941	0.0176645
1111.59	0.0230875	0.0176679
385.077	0.0285726	0.0176692
1015.06	0.0229547	0.0176731
383.019	-0.0230064	0.0176745
419.036	0.0129306	0.0176899
1130.25	0.0153575	0.017735
912.6	-0.0228394	0.0177557
396.252	0.014772	0.0177582
168.985	0.0208339	0.0178028
641.261	-0.0239198	0.0178037
884.275	0.0151888	0.0178082
1029.24	0.011195	0.0178249
715.488	0.0286296	0.0178464
913.1	0.0275488	0.0179216
342.999	0.00883636	0.0180115
136.509	0.0216433	0.0180183
633.414	0.0247979	0.0180362
451.285	0.015247	0.0180403
856.657	0.00580632	0.018041
123.045	0.0261506	0.0180529
226.991	0.0164866	0.0180754
345.117	0.0147094	0.0180879
1029.29	0.0201923	0.0180915
348.071	0.025023	0.0181328
472.094	0.00180873	0.018232
614.168	0.0190791	0.0182601
913.605	-0.022858	0.0182863
437.346	-0.0112753	0.0183226
301.142	0.000587837	0.0183665
885.551	0.00186043	0.0183703
911.595	-0.0234226	0.0183772
1014.56	0.0215156	0.0183972
288.988	-0.0115892	0.0184106
457.207	0.0278738	0.0184301
465	0.0239542	0.0184716
267.122	0.0123815	0.018472
177.959	0.024579	0.0184914
951.545	-0.0244408	0.0185638
589.063	-0.0194715	0.0186391
1014.31	0.0226678	0.0186789
761.086	0.0249096	0.0186869
1099.35	0.0243379	0.0187005
250.054	0.0227216	0.0187591
178.053	0.0281024	0.0187604
817.657	-0.000953076	0.0187703
935.494	0.0184273	0.0188134
779.225	0.0273697	0.0188346
908.497	0.0226457	0.0188473
910.587	-0.0230913	0.0188808
243.071	0.026082	0.0189274
829.211	0.0245605	0.0189536
105.956	-0.0192416	0.0189712
219.028	-0.0134527	0.0190011
763.095	0.0286806	0.0190634
778.222	0.0267348	0.0190767
944.585	-0.0221507	0.0190807
887.563	-0.0252676	0.0191215
99.0346	0.0237689	0.0191285
155.055	0.0237509	0.0191294
716.496	0.0232235	0.019245
983.285	-0.0111516	0.0192518
595.907	0.0263072	0.0192548
1015.56	0.0210095	0.0192596
407.06	0.0275764	0.0192984
433.799	0.0100692	0.0193
405.123	0.0268517	0.0193795
904.304	0.0248172	0.0193884
914.607	-0.0211574	0.0194242
141.018	0.0225695	0.0194419
224.057	0.0256289	0.0194722
1133.13	0.0240954	0.0195079
153.056	0.0258535	0.0195269
479.119	-0.00739458	0.0195488
964.932	0.0246441	0.0195766
618.151	0.0242114	0.0196146
884.475	0.011927	0.0196162
665.128	0.0185305	0.019642
225.061	0.0251679	0.0196563
179.056	0.0280587	0.0196639
372.093	0.0274311	0.019675
460.203	-0.0098529	0.0196935
575.062	0.0270978	0.0197059
196.062	0.0268017	0.0197107
1004.45	0.0104567	0.0197211
614.181	0.0280064	0.0197498
1133.15	0.0284707	0.0197512
647.118	0.0187617	0.0197535
631.046	0.0269291	0.0197568
328.104	0.0258104	0.0197624
1193.4	0.0170172	0.0197789
1024.55	0.017822	0.0197989
242.068	0.0256057	0.0198616
649.17	0.0168358	0.0198966
615.167	0.0261501	0.0199032
337.575	0.0199751	0.0199039
212.01	0.0239601	0.019938
908.299	0.0235892	0.0200049
595.306	0.0249024	0.0200179
240.969	0.0085792	0.0200344
646.153	0.025566	0.0200791
983.535	-0.0109023	0.0200983
743.88	0.0215188	0.0201202
465.104	0.00910872	0.0202184
205.097	0.0169383	0.0202305
239.113	0.0243587	0.0203192
737.201	0.0272021	0.0203385
1141.12	0.0237557	0.0203401
392.096	0.0228388	0.0203745
382.07	0.0216719	0.0204044
1100.6	0.0228639	0.020416
1141.37	0.0252126	0.020442
983.786	-0.010789	0.0204499
961.334	0.0260443	0.0205312
777.219	0.0269473	0.0205785
1099.1	0.0223448	0.0205975
210.078	0.0222601	0.0206101
226.07	0.0253439	0.0206181
1014.81	0.0218453	0.0206182
707.217	-0.00926117	0.0206432
150.057	0.0267946	0.0207148
602.155	0.022531	0.020753
432.114	0.028107	0.020845
970.532	0.0262747	0.0208502
148.045	0.0260139	0.0208872
335.172	-0.00735915	0.0208968
408.034	0.0194261	0.0209069
1112.35	0.0234162	0.0209131
448.167	-0.0167495	0.0209373
1130.63	0.0257095	0.0209507
551.305	0.0222329	0.0209704
907.901	0.0209262	0.0209963
1171.63	0.0260741	0.0210188
257.04	0.00400447	0.0210474
830.215	0.0244822	0.0210703
444.114	0.0242886	0.0211124
417.118	0.0222134	0.021121
458.212	0.0267035	0.0211371
229.895	0.0240145	0.0211924
639.216	-0.0189513	0.021262
1171.37	0.0268341	0.0212861
428.037	0.0193906	0.0212921
879.981	0.0204221	0.0213064
377.085	-0.0160832	0.0213435
1130	0.0181029	0.0214178
150.057	0.0251896	0.0214955
466.107	0.00946623	0.0214988
164.039	0.0253044	0.0215129
348.107	0.02442	0.0215276
136.934	0.0235567	0.0215408
496.424	0.0266204	0.0216396
95.0146	0.0230755	0.0216578
1100.85	0.0237936	0.0217072
209.119	0.026216	0.021718
731.178	-0.0147461	0.0217361
300.059	0.00954768	0.0217951
709.377	0.00484497	0.0218661
594.279	0.0205865	0.0218969
197.065	0.0267859	0.0219229
1018.81	0.0170243	0.0219245
317.061	0.0164055	0.021936
207.14	0.0257598	0.0219511
596.108	0.0263574	0.021982
359.117	0.0263278	0.0219993
177.04	0.0237332	0.0220004
496.591	0.025474	0.0221164
595.106	0.0252014	0.0221242
616.177	0.0275673	0.022126
970.132	0.0272929	0.0221426
529.187	0.0260501	0.0221612
617.18	0.0270753	0.0221636
647.156	0.0237032	0.0221989
961.535	0.0260339	0.0222165
308.056	0.0192873	0.0222183
287.112	0.0247599	0.0223151
844.685	-0.000598672	0.0223213
357.022	0.015999	0.022411
1028.79	0.0183378	0.0224464
743.628	0.0261133	0.0224717
767.212	0.0247953	0.0224717
423.01	0.0251195	0.0224866
1142.38	0.0215133	0.0225149
871.571	-0.020521	0.0225484
303.051	0.00712658	0.0225853
935.222	0.0172854	0.0226281
174.543	-0.0108718	0.0226447
268.125	0.0108011	0.0227185
917.544	-0.0163807	0.0227403
969.531	0.0219496	0.0227725
408.063	0.0269631	0.022774
575.563	0.0256728	0.0227868
319.002	0.0191808	0.0228316
1179.62	0.0262213	0.0228411
1133.63	0.0237314	0.0228594
439.158	0.0263709	0.0228647
638.215	-0.0226253	0.0228666
404.12	0.024867	0.0229105
262.016	-0.0160701	0.0229161
294.115	-0.00100454	0.0229351
189.129	0.0253212	0.0229465
184.062	0.0241493	0.0229639
440.158	0.0221972	0.0229862
886.555	-0.0141174	0.022998
618.182	0.0264517	0.0230402
720.137	0.025339	0.023066
903.904	0.0262531	0.0230774
1180.37	0.0250876	0.0230891
913.5	0.0227426	0.0231616
615.184	0.0263159	0.0231899
328.569	0.0115341	0.0232029
353.086	0.0256448	0.0232275
149.097	0.0250963	0.0233095
306.041	-0.0106995	0.0233415
455.057	0.0147343	0.0233484
443.078	0.0232663	0.0233586
1129.75	0.0182256	0.0233859
965.13	0.0247416	0.0233998
1198.15	0.00709494	0.0234099
379.025	0.0226801	0.0235118
434.166	0.0261156	0.0235615
812.293	0.0249602	0.0235692
1180.12	0.0248411	0.0235727
961.135	0.0266475	0.023596
363.087	-0.0128955	0.0236452
145.03	0.0251046	0.0236857
614.432	-0.0116013	0.0237644
208.062	0.0237771	0.0238144
335.074	0.0264245	0.0238684
249.04	0.0243474	0.0239066
1103.35	0.0180973	0.023923
918.542	-0.0180187	0.0239432
195.014	-0.00795903	0.0239852
377.049	0.0239423	0.0240087
356.107	-0.00876452	0.024014
277.087	-0.0101355	0.0240344
603.107	-0.00809747	0.024047
645.178	0.0229156	0.0240804
153.129	0.0265601	0.0241207
358.114	0.0261202	0.0241704
197.119	0.000298431	0.0241915
960.935	0.0263112	0.0242005
219.079	0.0245658	0.0242111
1019.06	0.0210886	0.0242201
501.231	0.023255	0.0242308
716.223	0.0255656	0.0242358
520.168	0.0251258	0.0242814
282.154	0.0261259	0.0243196
395.205	0.0254676	0.0243221
295.166	0.0261323	0.0243339
1129.63	0.0254112	0.0243447
285.098	-0.00467699	0.0243796
357.027	0.0139556	0.024384
265.156	0.0152548	0.024392
715.219	0.0257713	0.0244004
744.554	-0.0141187	0.0244448
261.145	0.000895247	0.0244634
357.964	0.00544555	0.0245055
1019.31	0.0146536	0.0245217
494.239	0.0253231	0.0245678
165.042	0.0176278	0.0246279
616.501	0.0116392	0.0246329
684.165	0.0262722	0.0246463
593.275	0.0236057	0.0246733
337.139	0.0239091	0.0246783
233.082	0.013643	0.0247054
366.032	0.023111	0.0247589
189.043	-0.0154953	0.0247689
373.222	0.0248452	0.0247764
1171.88	0.0251713	0.0247963
490.302	0.0228266	0.0248099
829.654	0.00653196	0.0248158
489.298	0.0236013	0.0248607
211.171	0.0229761	0.0248677
448.329	0.00444143	0.0248777
787.603	-0.0199895	0.0248978
261.095	0.0208261	0.0249406
378.053	0.0232845	0.0249525
323.075	0.0246251	0.0249691
281.151	0.0259808	0.0249733
1171.12	0.0245827	0.02505
944.174	0.0268228	0.0250995
696.296	0.0259857	0.0251124
355.103	-0.00632688	0.0251172
609.347	0.0236261	0.0251342
231.052	-0.00288868	0.0251825
1199.66	0.0254137	0.0251989
128.513	0.0239495	0.0252503
761.224	0.025243	0.0252794
181.04	0.0204102	0.0252877
809.235	0.0228539	0.0253149
756.553	0.000433668	0.0253524
357.529	0.015311	0.0253605
478.353	-0.00600192	0.0253694
816.655	-0.00327027	0.0253887
571.143	0.0230444	0.0253936
148.04	0.0227224	0.0254048
450.112	0.0190055	0.0254208
741.223	0.0251052	0.0254365
551.167	0.0243171	0.0254507
793.106	0.0250497	0.0254651
496.089	0.022356	0.0254759
1141.62	0.0239744	0.0254884
311.093	0.0166532	0.0254961
460.227	0.0254429	0.0254968
808.233	0.0225679	0.0254991
579.293	-0.0141462	0.0255232
711.285	0.0232276	0.0255412
807.229	0.0226503	0.0255479
740.882	0.0198908	0.0255484
1018.56	0.0184569	0.0255547
913.3	0.0243965	0.0255614
904.503	0.0226681	0.0255978
1128.88	0.0242976	0.0257024
456.121	0.0229157	0.0257134
1129.38	0.025089	0.025725
1133.38	0.023687	0.0257342
447.326	0.00596576	0.0257607
960.135	0.0258463	0.0258478
475.049	-0.0170256	0.0259061
960.335	0.0257063	0.0259361
237.113	0.0254238	0.0259401
387.202	0.0242553	0.0259459
193.16	0.0242357	0.0259632
969.932	0.0242975	0.0260208
1130.13	0.0248018	0.0260242
1179.87	0.0245943	0.0260298
411.163	0.0109387	0.0260641
1103.57	0.0153131	0.0260925
1142.12	0.022965	0.0261049
695.292	0.0255371	0.0261844
146.061	0.0219037	0.0262606
325.114	0.025271	0.0262778
631.164	0.0212547	0.0262794
1134.15	0.0248137	0.0262863
493.263	0.0242398	0.0263124
114.994	0.0220329	0.0263141
249.09	0.0238305	0.0263157
1134.62	0.0175817	0.0263205
441.173	0.0216857	0.0263345
600.141	0.0191663	0.026356
222.078	0.0257113	0.0263569
303.108	-0.00587781	0.0263722
493.424	0.0245269	0.0263755
1183.62	0.0220093	0.0263759
[truncated: 379 more rows]
